# Supplementary material for: RNA-Seq Analysis of Cocos nucifera: Transcriptome Sequencing and De Novo Assembly for Subsequent Functional Genomics Approaches
Source: PLoS One. 2013 Mar 29;8(3):e59997. doi: 10.1371/journal.pone.0059997 (PMC3612046; doi:10.1371/journal.pone.0059997)
Supplement: Table S1 — BlastX results between unigenes of Cocos nucifera and protein sequence of Phoenix dactyltfera. (XLSX) [file pone.0059997.s001.xlsx]

## Sheet: Sheet1
Table S1 BlastX results between unigenes of Cocos nucifera and protein sequence of Phoenix dactyltfera
Unigene Number	Gene Name of Phoenix dactyltfera	E-value
Unigene1	PDK_30s675541g006	1e-05
Unigene1	PDK_30s782101g004	1e-05
Unigene1	PDK_30s6550948g007	1e-05
Unigene1	PDK_30s1029351g001	1e-05
Unigene1	PDK_30s898701g007	1e-05
Unigene1	PDK_30s1124051g001	1e-05
Unigene1	PDK_30s1124051g001	1e-05
Unigene1	PDK_30s1124051g001	1e-05
Unigene1	PDK_30s886321g001	1e-05
Unigene1	PDK_30s6550938g006	1e-05
Unigene1	PDK_30s6550938g006	1e-05
Unigene1	PDK_30s655351g001	1e-05
Unigene1	PDK_30s1130151g001	1e-05
Unigene1	PDK_30s1104801g001	1e-05
Unigene1	PDK_30s1202341g001	1e-05
Unigene1	PDK_30s691551g003	1e-05
Unigene1	PDK_30s897081g001	1e-05
Unigene1	PDK_30s1141671g001	1e-05
Unigene1	PDK_30s1141671g001	1e-05
Unigene1	PDK_30s1141671g001	1e-05
Unigene1	PDK_30s1141671g001	1e-05
Unigene1	PDK_30s1154711g001	1e-05
Unigene1	PDK_30s799671g001	1e-05
Unigene1	PDK_30s1200581g002	1e-05
Unigene1	PDK_30s818461g001	1e-05
Unigene1	PDK_30s726061g003	1e-05
Unigene1	PDK_30s830701g001	1e-05
Unigene1	PDK_30s1001431g001	1e-05
Unigene1	PDK_30s1001431g001	1e-05
Unigene1	PDK_30s700251g001	1e-05
Unigene1	PDK_30s700251g001	1e-05
Unigene1	PDK_30s1140771g002	1e-05
Unigene1	PDK_30s884261g001	1e-05
Unigene1	PDK_30s890691g005	1e-05
Unigene1	PDK_30s760631g001	1e-05
Unigene1	PDK_30s802551g001	1e-05
Unigene1	PDK_30s977431g001	1e-05
Unigene1	PDK_30s870011g002	1e-05
Unigene1	PDK_30s856451g001	1e-05
Unigene1	PDK_30s1131851g003	1e-05
Unigene1	PDK_30s879641g002	1e-05
Unigene1	PDK_30s939871g001	1e-05
Unigene1	PDK_30s930101g001	1e-05
Unigene1	PDK_30s1109261g002	1e-05
Unigene1	PDK_30s1070751g001	1e-05
Unigene1	PDK_30s959651g001	1e-05
Unigene1	PDK_30s1079811g003	1e-05
Unigene1	PDK_30s823851g001	1e-05
Unigene1	PDK_30s957021g001	1e-05
Unigene1	PDK_30s1043421g003	1e-05
Unigene1	PDK_30s1043421g003	1e-05
Unigene1	PDK_30s1043421g003	1e-05
Unigene1	PDK_30s730121g001	1e-05
Unigene1	PDK_30s1045271g004	1e-05
Unigene1	PDK_30s866171g002	1e-05
Unigene1	PDK_30s857131g001	1e-05
Unigene1	PDK_30s718331g001	1e-05
Unigene1	PDK_30s790811g001	1e-05
Unigene1	PDK_30s65509603g001	1e-05
Unigene1	PDK_30s1088101g001	1e-05
Unigene1	PDK_30s861931g002	1e-05
Unigene1	PDK_30s787071g002	1e-05
Unigene1	PDK_30s834271g001	1e-05
Unigene1	PDK_30s873951g007	1e-05
Unigene1	PDK_30s954021g001	1e-05
Unigene1	PDK_30s808281g009	1e-05
Unigene1	PDK_30s870011g001	1e-05
Unigene7	PDK_30s1012131g004	1e-05
Unigene7	PDK_30s813421g002	1e-05
Unigene7	PDK_30s853201g005	1e-05
Unigene7	PDK_30s968291g003	1e-05
Unigene7	PDK_30s813012g005	1e-05
Unigene7	PDK_30s904561g005	1e-05
Unigene7	PDK_30s663981g004	1e-05
Unigene7	PDK_30s1115951g002	1e-05
Unigene7	PDK_30s661361g010	1e-05
Unigene7	PDK_30s865321g001	1e-05
Unigene7	PDK_30s887351g001	1e-05
Unigene7	PDK_30s1042271g009	1e-05
Unigene7	PDK_30s912931g002	1e-05
Unigene7	PDK_30s675191g002	1e-05
Unigene7	PDK_30s826121g007	1e-05
Unigene7	PDK_30s1080671g002	1e-05
Unigene7	PDK_30s1076751g001	1e-05
Unigene7	PDK_30s873441g001	1e-05
Unigene7	PDK_30s855151g002	1e-05
Unigene7	PDK_30s714081g005	1e-05
Unigene7	PDK_30s855641g001	1e-05
Unigene7	PDK_30s1012611g006	1e-05
Unigene7	PDK_30s970341g001	1e-05
Unigene7	PDK_30s737991g004	1e-05
Unigene7	PDK_30s1185931g003	1e-05
Unigene7	PDK_30s854521g001	1e-05
Unigene7	PDK_30s690511g001	1e-05
Unigene7	PDK_30s690511g001	1e-05
Unigene7	PDK_30s860301g001	1e-05
Unigene7	PDK_30s831041g003	1e-05
Unigene7	PDK_30s695511g001	1e-05
Unigene7	PDK_30s679991g003	1e-05
Unigene7	PDK_30s889901g013	1e-05
Unigene7	PDK_30s813881g001	1e-05
Unigene7	PDK_30s836701g001	1e-05
Unigene7	PDK_30s756891g001	1e-05
Unigene7	PDK_30s929832g002	1e-05
Unigene7	PDK_30s904001g001	1e-05
Unigene7	PDK_30s904001g001	1e-05
Unigene22	PDK_30s848861g001	1e-05
Unigene22	PDK_30s1062341g001	1e-05
Unigene22	PDK_30s808251g002	1e-05
Unigene29	PDK_30s781991g001	1e-05
Unigene29	PDK_30s966201g001	1e-05
Unigene29	PDK_30s1028551g002	1e-05
Unigene29	PDK_30s1043311g007	1e-05
Unigene32	PDK_30s688811g001	1e-05
Unigene32	PDK_30s688811g001	1e-05
Unigene47	PDK_30s1090851g003	1e-05
Unigene50	PDK_30s872811g002	1e-05
Unigene65	PDK_30s1041811g003	1e-05
Unigene65	PDK_30s745211g001	1e-05
Unigene65	PDK_30s841181g001	1e-05
Unigene65	PDK_30s1141221g007	1e-05
Unigene65	PDK_30s1173371g006	1e-05
Unigene65	PDK_30s770971g001	1e-05
Unigene65	PDK_30s1074321g001	1e-05
Unigene65	PDK_30s833341g001	1e-05
Unigene65	PDK_30s874391g002	1e-05
Unigene65	PDK_30s919141g002	1e-05
Unigene65	PDK_30s919141g002	1e-05
Unigene65	PDK_30s732751g001	1e-05
Unigene65	PDK_30s896551g001	1e-05
Unigene65	PDK_30s966201g001	1e-05
Unigene65	PDK_30s918551g002	1e-05
Unigene65	PDK_30s905191g001	1e-05
Unigene65	PDK_30s1088301g001	1e-05
Unigene65	PDK_30s1138971g001	1e-05
Unigene65	PDK_30s873511g004	1e-05
Unigene65	PDK_30s1160881g001	1e-05
Unigene65	PDK_30s700321g004	1e-05
Unigene65	PDK_30s701671g002	1e-05
Unigene65	PDK_30s835991g001	1e-05
Unigene65	PDK_30s783041g028	1e-05
Unigene65	PDK_30s836701g001	1e-05
Unigene65	PDK_30s758741g001	1e-05
Unigene65	PDK_30s696571g003	1e-05
Unigene65	PDK_30s1053181g002	1e-05
Unigene65	PDK_30s1083491g006	1e-05
Unigene65	PDK_30s1064561g005	1e-05
Unigene65	PDK_30s1027701g002	1e-05
Unigene65	PDK_30s863811g002	1e-05
Unigene78	PDK_30s805321g002	1e-05
Unigene78	PDK_30s975551g001	1e-05
Unigene78	PDK_30s663731g001	1e-05
Unigene91	PDK_30s1098021g001	1e-05
Unigene91	PDK_30s661361g010	1e-05
Unigene91	PDK_30s948121g003	1e-05
Unigene91	PDK_30s813012g004	1e-05
Unigene91	PDK_30s657731g001	1e-05
Unigene91	PDK_30s1038511g001	1e-05
Unigene91	PDK_30s695511g001	1e-05
Unigene91	PDK_30s65509425g001	1e-05
Unigene91	PDK_30s1164261g001	1e-05
Unigene91	PDK_30s1164431g001	1e-05
Unigene91	PDK_30s822121g001	1e-05
Unigene91	PDK_30s1141221g007	1e-05
Unigene91	PDK_30s1074321g001	1e-05
Unigene91	PDK_30s889901g013	1e-05
Unigene91	PDK_30s6550940g003	1e-05
Unigene91	PDK_30s872101g001	1e-05
Unigene108	PDK_30s885561g003	1e-05
Unigene108	PDK_30s709101g001	1e-05
Unigene108	PDK_30s704981g001	1e-05
Unigene121	PDK_30s1053161g004	1e-05
Unigene123	PDK_30s943301g024	1e-05
Unigene123	PDK_30s1103751g011	1e-05
Unigene123	PDK_30s833341g001	1e-05
Unigene123	PDK_30s1150661g002	1e-05
Unigene123	PDK_30s1179481g006	1e-05
Unigene123	PDK_30s683631g007	1e-05
Unigene123	PDK_30s1053181g002	1e-05
Unigene123	PDK_30s694521g002	1e-05
Unigene123	PDK_30s961351g002	1e-05
Unigene123	PDK_30s988681g001	1e-05
Unigene151	PDK_30s869511g003	1e-05
Unigene164	PDK_30s909171g004	1e-05
Unigene205	PDK_30s887001g001	1e-05
Unigene205	PDK_30s677491g001	1e-05
Unigene205	PDK_30s675891g003	1e-05
Unigene205	PDK_30s65509551g001	1e-05
Unigene205	PDK_30s1059811g003	1e-05
Unigene205	PDK_30s947761g001	1e-05
Unigene205	PDK_30s946441g004	1e-05
Unigene214	PDK_30s952841g003	1e-05
Unigene214	PDK_30s744901g002	1e-05
Unigene214	PDK_30s918551g002	1e-05
Unigene214	PDK_30s869511g003	1e-05
Unigene214	PDK_30s1048841g006	1e-05
Unigene214	PDK_30s1041811g003	1e-05
Unigene214	PDK_30s991471g001	1e-05
Unigene214	PDK_30s994021g001	1e-05
Unigene215	PDK_30s796501g002	1e-05
Unigene228	PDK_30s932861g002	1e-05
Unigene228	PDK_30s677941g006	1e-05
Unigene228	PDK_30s731731g001	1e-05
Unigene228	PDK_30s1062241g003	1e-05
Unigene249	PDK_30s792101g001	1e-05
Unigene249	PDK_30s1012741g001	1e-05
Unigene249	PDK_30s992641g005	1e-05
Unigene249	PDK_30s905191g002	1e-05
Unigene250	PDK_30s1089221g015	1e-05
Unigene260	PDK_30s661641g001	1e-05
Unigene260	PDK_30s998261g001	1e-05
Unigene260	PDK_30s869991g001	1e-05
Unigene260	PDK_30s6550997g008	1e-05
Unigene275	PDK_30s1208631g001	1e-05
Unigene275	PDK_30s830471g001	1e-05
Unigene275	PDK_30s793501g001	1e-05
Unigene275	PDK_30s875101g004	1e-05
Unigene279	PDK_30s1197021g001	1e-05
Unigene294	PDK_30s65509652g002	1e-05
Unigene294	PDK_30s1207151g003	1e-05
Unigene294	PDK_30s661361g010	1e-05
Unigene294	PDK_30s661361g010	1e-05
Unigene294	PDK_30s1011551g001	1e-05
Unigene294	PDK_30s853201g005	1e-05
Unigene294	PDK_30s949351g001	1e-05
Unigene294	PDK_30s784681g010	1e-05
Unigene294	PDK_30s675191g002	1e-05
Unigene294	PDK_30s1174131g002	1e-05
Unigene294	PDK_30s804111g004	1e-05
Unigene294	PDK_30s714081g005	1e-05
Unigene294	PDK_30s660091g006	1e-05
Unigene294	PDK_30s1073721g005	1e-05
Unigene294	PDK_30s993581g002	1e-05
Unigene294	PDK_30s1080671g002	1e-05
Unigene294	PDK_30s1080671g002	1e-05
Unigene294	PDK_30s770241g002	1e-05
Unigene294	PDK_30s787891g001	1e-05
Unigene294	PDK_30s673411g001	1e-05
Unigene294	PDK_30s675251g001	1e-05
Unigene294	PDK_30s695511g001	1e-05
Unigene294	PDK_30s855641g001	1e-05
Unigene294	PDK_30s1115951g002	1e-05
Unigene294	PDK_30s894531g002	1e-05
Unigene294	PDK_30s1038511g001	1e-05
Unigene294	PDK_30s1128321g001	1e-05
Unigene294	PDK_30s744901g002	1e-05
Unigene294	PDK_30s736941g002	1e-05
Unigene294	PDK_30s736941g002	1e-05
Unigene294	PDK_30s6550940g003	1e-05
Unigene294	PDK_30s1019541g005	1e-05
Unigene294	PDK_30s687031g001	1e-05
Unigene294	PDK_30s779351g002	1e-05
Unigene300	PDK_30s65509652g002	1e-05
Unigene300	PDK_30s65509652g002	1e-05
Unigene300	PDK_30s704661g006	1e-05
Unigene300	PDK_30s948701g005	1e-05
Unigene300	PDK_30s719261g002	1e-05
Unigene300	PDK_30s968291g003	1e-05
Unigene300	PDK_30s927161g001	1e-05
Unigene300	PDK_30s704981g012	1e-05
Unigene300	PDK_30s986861g002	1e-05
Unigene300	PDK_30s722171g020	1e-05
Unigene300	PDK_30s919171g002	1e-05
Unigene300	PDK_30s1074861g021	1e-05
Unigene300	PDK_30s1074861g021	1e-05
Unigene300	PDK_30s658111g004	1e-05
Unigene300	PDK_30s787791g005	1e-05
Unigene300	PDK_30s927541g003	1e-05
Unigene300	PDK_30s866701g003	1e-05
Unigene300	PDK_30s654541g003	1e-05
Unigene300	PDK_30s773991g001	1e-05
Unigene300	PDK_30s894531g002	1e-05
Unigene300	PDK_30s760161g001	1e-05
Unigene311	PDK_30s718331g001	1e-05
Unigene311	PDK_30s1064981g002	1e-05
Unigene311	PDK_30s65509118g001	1e-05
Unigene311	PDK_30s857131g001	1e-05
Unigene311	PDK_30s805131g001	1e-05
Unigene311	PDK_30s826121g008	1e-05
Unigene311	PDK_30s1141671g001	1e-05
Unigene311	PDK_30s815351g001	1e-05
Unigene311	PDK_30s1043421g003	1e-05
Unigene311	PDK_30s1043421g003	1e-05
Unigene311	PDK_30s870011g002	1e-05
Unigene311	PDK_30s870011g002	1e-05
Unigene311	PDK_30s946221g001	1e-05
Unigene311	PDK_30s856451g001	1e-05
Unigene311	PDK_30s869221g002	1e-05
Unigene311	PDK_30s930101g001	1e-05
Unigene311	PDK_30s930101g001	1e-05
Unigene311	PDK_30s886321g001	1e-05
Unigene311	PDK_30s775811g001	1e-05
Unigene311	PDK_30s833341g002	1e-05
Unigene311	PDK_30s898701g007	1e-05
Unigene311	PDK_30s1104801g001	1e-05
Unigene311	PDK_30s1104801g001	1e-05
Unigene311	PDK_30s719261g003	1e-05
Unigene311	PDK_30s797451g001	1e-05
Unigene311	PDK_30s1135021g001	1e-05
Unigene311	PDK_30s995121g001	1e-05
Unigene311	PDK_30s977681g001	1e-05
Unigene311	PDK_30s730121g001	1e-05
Unigene311	PDK_30s791111g002	1e-05
Unigene311	PDK_30s791111g002	1e-05
Unigene311	PDK_30s1082091g001	1e-05
Unigene311	PDK_30s1029331g001	1e-05
Unigene311	PDK_30s672051g001	1e-05
Unigene311	PDK_30s1037591g007	1e-05
Unigene311	PDK_30s1037591g007	1e-05
Unigene311	PDK_30s700251g001	1e-05
Unigene311	PDK_30s883931g001	1e-05
Unigene311	PDK_30s831221g004	1e-05
Unigene311	PDK_30s975841g003	1e-05
Unigene311	PDK_30s888801g003	1e-05
Unigene311	PDK_30s1081811g001	1e-05
Unigene311	PDK_30s699491g003	1e-05
Unigene311	PDK_30s663951g003	1e-05
Unigene311	PDK_30s663951g003	1e-05
Unigene311	PDK_30s1001281g001	1e-05
Unigene311	PDK_30s805321g002	1e-05
Unigene311	PDK_30s805321g002	1e-05
Unigene311	PDK_30s6550932g001	1e-05
Unigene311	PDK_30s809541g003	1e-05
Unigene312	PDK_30s1065031g001	1e-05
Unigene312	PDK_30s1122021g003	1e-05
Unigene312	PDK_30s986861g002	1e-05
Unigene312	PDK_30s1212481g007	1e-05
Unigene312	PDK_30s968101g001	1e-05
Unigene312	PDK_30s661361g010	1e-05
Unigene312	PDK_30s661361g010	1e-05
Unigene312	PDK_30s783041g023	1e-05
Unigene312	PDK_30s1151391g001	1e-05
Unigene312	PDK_30s1164261g001	1e-05
Unigene312	PDK_30s930231g001	1e-05
Unigene323	PDK_30s6550950g004	1e-05
Unigene341	PDK_30s1040151g001	1e-05
Unigene341	PDK_30s65509376g001	1e-05
Unigene341	PDK_30s1189211g001	1e-05
Unigene341	PDK_30s1073721g005	1e-05
Unigene341	PDK_30s65509272g003	1e-05
Unigene341	PDK_30s855641g001	1e-05
Unigene341	PDK_30s1187601g001	1e-05
Unigene341	PDK_30s1173371g006	1e-05
Unigene341	PDK_30s804111g004	1e-05
Unigene341	PDK_30s1100431g001	1e-05
Unigene341	PDK_30s657171g001	1e-05
Unigene341	PDK_30s1151391g001	1e-05
Unigene341	PDK_30s1151391g001	1e-05
Unigene341	PDK_30s940711g005	1e-05
Unigene341	PDK_30s786161g001	1e-05
Unigene341	PDK_30s1174131g002	1e-05
Unigene341	PDK_30s1041811g003	1e-05
Unigene341	PDK_30s839631g002	1e-05
Unigene356	PDK_30s1098021g001	1e-05
Unigene356	PDK_30s784681g010	1e-05
Unigene356	PDK_30s65509376g001	1e-05
Unigene356	PDK_30s1189621g001	1e-05
Unigene356	PDK_30s794841g002	1e-05
Unigene356	PDK_30s948121g003	1e-05
Unigene356	PDK_30s948121g003	1e-05
Unigene356	PDK_30s1158761g001	1e-05
Unigene356	PDK_30s1212481g007	1e-05
Unigene356	PDK_30s783011g010	1e-05
Unigene356	PDK_30s895141g001	1e-05
Unigene356	PDK_30s658071g006	1e-05
Unigene356	PDK_30s658111g004	1e-05
Unigene356	PDK_30s1016001g008	1e-05
Unigene356	PDK_30s1016001g008	1e-05
Unigene356	PDK_30s1016001g008	1e-05
Unigene356	PDK_30s968291g003	1e-05
Unigene356	PDK_30s899131g002	1e-05
Unigene356	PDK_30s65509652g002	1e-05
Unigene356	PDK_30s719261g002	1e-05
Unigene356	PDK_30s719261g002	1e-05
Unigene356	PDK_30s761431g001	1e-05
Unigene356	PDK_30s904561g005	1e-05
Unigene356	PDK_30s722171g020	1e-05
Unigene356	PDK_30s927541g003	1e-05
Unigene356	PDK_30s1040151g001	1e-05
Unigene356	PDK_30s904001g001	1e-05
Unigene356	PDK_30s839481g001	1e-05
Unigene356	PDK_30s949351g001	1e-05
Unigene356	PDK_30s702691g034	1e-05
Unigene356	PDK_30s661361g010	1e-05
Unigene356	PDK_30s769012g002	1e-05
Unigene356	PDK_30s1101201g012	1e-05
Unigene356	PDK_30s766341g001	1e-05
Unigene356	PDK_30s1138971g001	1e-05
Unigene356	PDK_30s960321g001	1e-05
Unigene356	PDK_30s1126271g003	1e-05
Unigene356	PDK_30s779351g002	1e-05
Unigene356	PDK_30s906391g001	1e-05
Unigene356	PDK_30s991471g001	1e-05
Unigene356	PDK_30s826121g007	1e-05
Unigene356	PDK_30s1033711g001	1e-05
Unigene356	PDK_30s827541g002	1e-05
Unigene356	PDK_30s1019541g005	1e-05
Unigene356	PDK_30s724031g002	1e-05
Unigene356	PDK_30s661361g013	1e-05
Unigene361	PDK_30s758961g002	1e-05
Unigene364	PDK_30s961171g002	1e-05
Unigene376	PDK_30s1146391g004	1e-05
Unigene376	PDK_30s849571g001	1e-05
Unigene376	PDK_30s663981g004	1e-05
Unigene376	PDK_30s804111g004	1e-05
Unigene376	PDK_30s802521g004	1e-05
Unigene376	PDK_30s1098021g001	1e-05
Unigene376	PDK_30s806061g001	1e-05
Unigene376	PDK_30s1032301g002	1e-05
Unigene376	PDK_30s1032301g002	1e-05
Unigene376	PDK_30s952841g003	1e-05
Unigene376	PDK_30s816921g001	1e-05
Unigene376	PDK_30s909061g004	1e-05
Unigene376	PDK_30s909061g004	1e-05
Unigene376	PDK_30s991301g002	1e-05
Unigene376	PDK_30s1151391g001	1e-05
Unigene376	PDK_30s1065711g001	1e-05
Unigene376	PDK_30s784081g001	1e-05
Unigene376	PDK_30s1088301g001	1e-05
Unigene376	PDK_30s872551g005	1e-05
Unigene376	PDK_30s1203841g006	1e-05
Unigene376	PDK_30s749161g002	1e-05
Unigene376	PDK_30s820861g004	1e-05
Unigene376	PDK_30s820861g004	1e-05
Unigene376	PDK_30s724841g001	1e-05
Unigene376	PDK_30s770971g001	1e-05
Unigene376	PDK_30s726881g005	1e-05
Unigene376	PDK_30s726881g005	1e-05
Unigene376	PDK_30s779251g003	1e-05
Unigene395	PDK_30s1169571g001	1e-05
Unigene395	PDK_30s953841g001	1e-05
Unigene395	PDK_30s762461g016	1e-05
Unigene409	PDK_30s1151141g001	1e-05
Unigene466	PDK_30s1073201g003	1e-05
Unigene466	PDK_30s1073201g003	1e-05
Unigene466	PDK_30s913211g003	1e-05
Unigene466	PDK_30s1187081g008	1e-05
Unigene466	PDK_30s943501g001	1e-05
Unigene466	PDK_30s849051g002	1e-05
Unigene466	PDK_30s686501g001	1e-05
Unigene466	PDK_30s944401g001	1e-05
Unigene466	PDK_30s1140141g003	1e-05
Unigene466	PDK_30s887211g003	1e-05
Unigene466	PDK_30s952841g003	1e-05
Unigene466	PDK_30s727751g001	1e-05
Unigene474	PDK_30s703961g003	1e-05
Unigene480	PDK_30s704981g012	1e-05
Unigene480	PDK_30s1012131g004	1e-05
Unigene480	PDK_30s954791g002	1e-05
Unigene480	PDK_30s1189621g001	1e-05
Unigene480	PDK_30s1189621g001	1e-05
Unigene480	PDK_30s920631g001	1e-05
Unigene480	PDK_30s1197101g002	1e-05
Unigene480	PDK_30s904561g005	1e-05
Unigene480	PDK_30s904561g005	1e-05
Unigene480	PDK_30s65509652g002	1e-05
Unigene480	PDK_30s899131g002	1e-05
Unigene480	PDK_30s813012g004	1e-05
Unigene480	PDK_30s813012g004	1e-05
Unigene480	PDK_30s986861g002	1e-05
Unigene480	PDK_30s1016001g008	1e-05
Unigene480	PDK_30s849571g001	1e-05
Unigene480	PDK_30s741781g001	1e-05
Unigene480	PDK_30s1187601g001	1e-05
Unigene480	PDK_30s658071g006	1e-05
Unigene480	PDK_30s784681g010	1e-05
Unigene480	PDK_30s784681g010	1e-05
Unigene480	PDK_30s784681g010	1e-05
Unigene480	PDK_30s784681g010	1e-05
Unigene480	PDK_30s783481g001	1e-05
Unigene480	PDK_30s1002811g006	1e-05
Unigene480	PDK_30s794841g002	1e-05
Unigene480	PDK_30s65509272g003	1e-05
Unigene480	PDK_30s919171g002	1e-05
Unigene480	PDK_30s737991g004	1e-05
Unigene480	PDK_30s927541g003	1e-05
Unigene480	PDK_30s1189211g001	1e-05
Unigene480	PDK_30s1189211g001	1e-05
Unigene480	PDK_30s855641g001	1e-05
Unigene480	PDK_30s855641g001	1e-05
Unigene480	PDK_30s760161g001	1e-05
Unigene480	PDK_30s1011551g001	1e-05
Unigene480	PDK_30s749161g002	1e-05
Unigene480	PDK_30s993581g002	1e-05
Unigene480	PDK_30s1038511g001	1e-05
Unigene480	PDK_30s791121g002	1e-05
Unigene480	PDK_30s779351g002	1e-05
Unigene480	PDK_30s724031g002	1e-05
Unigene480	PDK_30s1070841g003	1e-05
Unigene480	PDK_30s1174331g002	1e-05
Unigene480	PDK_30s1116681g008	1e-05
Unigene480	PDK_30s744901g002	1e-05
Unigene480	PDK_30s657832g002	1e-05
Unigene480	PDK_30s736941g002	1e-05
Unigene480	PDK_30s65509425g001	1e-05
Unigene480	PDK_30s694821g001	1e-05
Unigene480	PDK_30s679991g003	1e-05
Unigene480	PDK_30s1012611g006	1e-05
Unigene480	PDK_30s694891g006	1e-05
Unigene480	PDK_30s1101201g012	1e-05
Unigene498	PDK_30s1207151g003	1e-05
Unigene498	PDK_30s773991g001	1e-05
Unigene498	PDK_30s1146391g004	1e-05
Unigene498	PDK_30s1098021g001	1e-05
Unigene498	PDK_30s678101g003	1e-05
Unigene498	PDK_30s1174131g002	1e-05
Unigene498	PDK_30s1197101g002	1e-05
Unigene498	PDK_30s65509652g002	1e-05
Unigene498	PDK_30s658881g002	1e-05
Unigene498	PDK_30s658881g002	1e-05
Unigene498	PDK_30s919171g002	1e-05
Unigene498	PDK_30s904561g005	1e-05
Unigene498	PDK_30s784681g010	1e-05
Unigene498	PDK_30s1011551g001	1e-05
Unigene498	PDK_30s799661g002	1e-05
Unigene498	PDK_30s671361g001	1e-05
Unigene498	PDK_30s785921g002	1e-05
Unigene498	PDK_30s899131g002	1e-05
Unigene498	PDK_30s714081g005	1e-05
Unigene498	PDK_30s881991g002	1e-05
Unigene498	PDK_30s795511g004	1e-05
Unigene498	PDK_30s1004271g002	1e-05
Unigene498	PDK_30s949351g001	1e-05
Unigene498	PDK_30s694891g006	1e-05
Unigene498	PDK_30s1101201g012	1e-05
Unigene498	PDK_30s1101201g012	1e-05
Unigene498	PDK_30s1187621g001	1e-05
Unigene498	PDK_30s856381g003	1e-05
Unigene498	PDK_30s661361g013	1e-05
Unigene500	PDK_30s723671g001	1e-05
Unigene500	PDK_30s807781g001	1e-05
Unigene500	PDK_30s1160251g002	1e-05
Unigene500	PDK_30s1135991g001	1e-05
Unigene500	PDK_30s809471g001	1e-05
Unigene511	PDK_30s787201g001	1e-05
Unigene511	PDK_30s684721g002	1e-05
Unigene531	PDK_30s654801g005	1e-05
Unigene534	PDK_30s776781g003	1e-05
Unigene545	PDK_30s1158401g002	1e-05
Unigene572	PDK_30s812861g001	1e-05
Unigene572	PDK_30s65509566g001	1e-05
Unigene582	PDK_30s1116801g001	1e-05
Unigene595	PDK_30s1174331g002	1e-05
Unigene595	PDK_30s1041811g003	1e-05
Unigene595	PDK_30s1083491g006	1e-05
Unigene595	PDK_30s869511g003	1e-05
Unigene595	PDK_30s737991g004	1e-05
Unigene595	PDK_30s860561g001	1e-05
Unigene595	PDK_30s827541g002	1e-05
Unigene596	PDK_30s704981g003	1e-05
Unigene601	PDK_30s658111g004	1e-05
Unigene601	PDK_30s1115951g002	1e-05
Unigene601	PDK_30s1016001g008	1e-05
Unigene601	PDK_30s1016001g008	1e-05
Unigene601	PDK_30s1016001g008	1e-05
Unigene601	PDK_30s1016001g008	1e-05
Unigene601	PDK_30s954791g002	1e-05
Unigene601	PDK_30s954791g002	1e-05
Unigene601	PDK_30s853201g005	1e-05
Unigene601	PDK_30s1012131g004	1e-05
Unigene601	PDK_30s1012131g004	1e-05
Unigene601	PDK_30s704661g006	1e-05
Unigene601	PDK_30s783011g010	1e-05
Unigene601	PDK_30s888311g001	1e-05
Unigene601	PDK_30s919171g002	1e-05
Unigene601	PDK_30s904561g005	1e-05
Unigene601	PDK_30s904561g005	1e-05
Unigene601	PDK_30s802521g004	1e-05
Unigene601	PDK_30s802521g004	1e-05
Unigene601	PDK_30s804111g004	1e-05
Unigene601	PDK_30s1080671g002	1e-05
Unigene601	PDK_30s1212481g007	1e-05
Unigene601	PDK_30s784681g010	1e-05
Unigene601	PDK_30s784681g010	1e-05
Unigene601	PDK_30s868001g001	1e-05
Unigene601	PDK_30s927541g003	1e-05
Unigene601	PDK_30s1065031g001	1e-05
Unigene601	PDK_30s1065031g001	1e-05
Unigene601	PDK_30s654541g003	1e-05
Unigene601	PDK_30s872551g005	1e-05
Unigene601	PDK_30s1004271g002	1e-05
Unigene601	PDK_30s1126271g003	1e-05
Unigene601	PDK_30s787791g005	1e-05
Unigene601	PDK_30s1038511g001	1e-05
Unigene601	PDK_30s813012g004	1e-05
Unigene601	PDK_30s849571g001	1e-05
Unigene601	PDK_30s794841g002	1e-05
Unigene601	PDK_30s949351g002	1e-05
Unigene601	PDK_30s783481g001	1e-05
Unigene601	PDK_30s1095901g001	1e-05
Unigene601	PDK_30s736941g002	1e-05
Unigene601	PDK_30s822991g002	1e-05
Unigene601	PDK_30s826121g007	1e-05
Unigene601	PDK_30s749151g016	1e-05
Unigene602	PDK_30s881651g001	1e-05
Unigene602	PDK_30s1160831g001	1e-05
Unigene602	PDK_30s799851g013	1e-05
Unigene606	PDK_30s727701g001	1e-05
Unigene606	PDK_30s988411g002	1e-05
Unigene606	PDK_30s655081g012	1e-05
Unigene624	PDK_30s881741g001	1e-05
Unigene624	PDK_30s1146891g001	1e-05
Unigene626	PDK_30s693681g005	1e-05
Unigene626	PDK_30s693681g005	1e-05
Unigene626	PDK_30s817521g003	1e-05
Unigene626	PDK_30s991471g001	1e-05
Unigene626	PDK_30s711111g001	1e-05
Unigene626	PDK_30s683631g007	1e-05
Unigene626	PDK_30s693381g002	1e-05
Unigene626	PDK_30s943301g024	1e-05
Unigene626	PDK_30s937021g004	1e-05
Unigene626	PDK_30s1190391g002	1e-05
Unigene626	PDK_30s680061g001	1e-05
Unigene640	PDK_30s830551g002	1e-05
Unigene642	PDK_30s675481g005	1e-05
Unigene642	PDK_30s772061g002	1e-05
Unigene642	PDK_30s839631g002	1e-05
Unigene642	PDK_30s887211g003	1e-05
Unigene642	PDK_30s831041g003	1e-05
Unigene642	PDK_30s772701g001	1e-05
Unigene642	PDK_30s724911g004	1e-05
Unigene642	PDK_30s931631g001	1e-05
Unigene642	PDK_30s985331g001	1e-05
Unigene642	PDK_30s991471g001	1e-05
Unigene645	PDK_30s889711g001	1e-05
Unigene645	PDK_30s954021g001	1e-05
Unigene645	PDK_30s65509158g003	1e-05
Unigene645	PDK_30s695651g001	1e-05
Unigene645	PDK_30s893401g001	1e-05
Unigene645	PDK_30s1182331g002	1e-05
Unigene645	PDK_30s745201g009	1e-05
Unigene645	PDK_30s671741g008	1e-05
Unigene645	PDK_30s914671g001	1e-05
Unigene645	PDK_30s1071321g001	1e-05
Unigene645	PDK_30s922291g002	1e-05
Unigene645	PDK_30s879641g002	1e-05
Unigene645	PDK_30s667351g003	1e-05
Unigene645	PDK_30s880731g007	1e-05
Unigene645	PDK_30s6550967g004	1e-05
Unigene645	PDK_30s732221g011	1e-05
Unigene669	PDK_30s1186151g001	1e-05
Unigene673	PDK_30s1116731g004	1e-05
Unigene673	PDK_30s1116731g003	1e-05
Unigene673	PDK_30s918061g001	1e-05
Unigene693	PDK_30s801121g001	1e-05
Unigene693	PDK_30s1123351g002	1e-05
Unigene707	PDK_30s1163511g001	1e-05
Unigene707	PDK_30s655351g001	1e-05
Unigene707	PDK_30s1088101g001	1e-05
Unigene727	PDK_30s784681g010	1e-05
Unigene727	PDK_30s1058181g001	1e-05
Unigene727	PDK_30s1065031g001	1e-05
Unigene727	PDK_30s781991g001	1e-05
Unigene727	PDK_30s704661g006	1e-05
Unigene727	PDK_30s65509449g001	1e-05
Unigene727	PDK_30s1158761g001	1e-05
Unigene727	PDK_30s703811g004	1e-05
Unigene727	PDK_30s1197101g002	1e-05
Unigene727	PDK_30s1183051g002	1e-05
Unigene727	PDK_30s760161g001	1e-05
Unigene727	PDK_30s927161g001	1e-05
Unigene727	PDK_30s1002811g006	1e-05
Unigene727	PDK_30s920631g001	1e-05
Unigene727	PDK_30s837051g001	1e-05
Unigene727	PDK_30s1016001g008	1e-05
Unigene727	PDK_30s679431g006	1e-05
Unigene727	PDK_30s675251g001	1e-05
Unigene727	PDK_30s927541g003	1e-05
Unigene727	PDK_30s673411g001	1e-05
Unigene727	PDK_30s887351g001	1e-05
Unigene727	PDK_30s887351g001	1e-05
Unigene727	PDK_30s806061g001	1e-05
Unigene727	PDK_30s695511g001	1e-05
Unigene727	PDK_30s1115951g002	1e-05
Unigene727	PDK_30s1133351g004	1e-05
Unigene727	PDK_30s919171g002	1e-05
Unigene727	PDK_30s6550957g005	1e-05
Unigene731	PDK_30s702241g002	1e-05
Unigene731	PDK_30s702241g002	1e-05
Unigene738	PDK_30s866171g001	1e-05
Unigene738	PDK_30s1140521g002	1e-05
Unigene738	PDK_30s856451g001	1e-05
Unigene738	PDK_30s700251g001	1e-05
Unigene738	PDK_30s1139451g004	1e-05
Unigene738	PDK_30s930101g001	1e-05
Unigene738	PDK_30s745071g015	1e-05
Unigene738	PDK_30s946221g001	1e-05
Unigene738	PDK_30s797451g001	1e-05
Unigene738	PDK_30s704181g001	1e-05
Unigene738	PDK_30s734321g004	1e-05
Unigene738	PDK_30s730521g003	1e-05
Unigene738	PDK_30s1131601g001	1e-05
Unigene738	PDK_30s65509187g002	1e-05
Unigene738	PDK_30s723361g001	1e-05
Unigene738	PDK_30s954021g001	1e-05
Unigene738	PDK_30s954851g002	1e-05
Unigene739	PDK_30s1150921g002	1e-05
Unigene753	PDK_30s723501g002	1e-05
Unigene759	PDK_30s859881g002	1e-05
Unigene761	PDK_30s1150661g002	1e-05
Unigene761	PDK_30s669531g002	1e-05
Unigene761	PDK_30s1190391g002	1e-05
Unigene761	PDK_30s1006521g003	1e-05
Unigene761	PDK_30s739461g002	1e-05
Unigene761	PDK_30s813881g001	1e-05
Unigene761	PDK_30s1064561g005	1e-05
Unigene761	PDK_30s1202131g003	1e-05
Unigene761	PDK_30s1007221g012	1e-05
Unigene772	PDK_30s752931g001	1e-05
Unigene772	PDK_30s944401g001	1e-05
Unigene775	PDK_30s830701g001	1e-05
Unigene775	PDK_30s775811g001	1e-05
Unigene775	PDK_30s1202341g001	1e-05
Unigene775	PDK_30s884261g001	1e-05
Unigene775	PDK_30s1184911g001	1e-05
Unigene775	PDK_30s1064981g002	1e-05
Unigene775	PDK_30s699491g003	1e-05
Unigene775	PDK_30s771491g001	1e-05
Unigene822	PDK_30s1140141g003	1e-05
Unigene822	PDK_30s879031g003	1e-05
Unigene822	PDK_30s896551g001	1e-05
Unigene822	PDK_30s663881g008	1e-05
Unigene823	PDK_30s770491g004	1e-05
Unigene823	PDK_30s975101g005	1e-05
Unigene823	PDK_30s996571g001	1e-05
Unigene823	PDK_30s656261g004	1e-05
Unigene823	PDK_30s848581g002	1e-05
Unigene823	PDK_30s769012g002	1e-05
Unigene823	PDK_30s1040171g002	1e-05
Unigene823	PDK_30s694821g001	1e-05
Unigene823	PDK_30s905191g001	1e-05
Unigene823	PDK_30s1178251g003	1e-05
Unigene823	PDK_30s1153481g001	1e-05
Unigene823	PDK_30s1041811g003	1e-05
Unigene823	PDK_30s744901g002	1e-05
Unigene823	PDK_30s839631g002	1e-05
Unigene823	PDK_30s827401g005	1e-05
Unigene838	PDK_30s1058841g001	1e-05
Unigene838	PDK_30s686291g002	1e-05
Unigene838	PDK_30s1189621g001	1e-05
Unigene838	PDK_30s1197101g002	1e-05
Unigene838	PDK_30s658071g006	1e-05
Unigene838	PDK_30s1016001g008	1e-05
Unigene838	PDK_30s1074861g021	1e-05
Unigene838	PDK_30s794841g002	1e-05
Unigene838	PDK_30s65509449g001	1e-05
Unigene838	PDK_30s671361g001	1e-05
Unigene838	PDK_30s661361g010	1e-05
Unigene838	PDK_30s6550957g005	1e-05
Unigene838	PDK_30s865321g001	1e-05
Unigene838	PDK_30s1174131g002	1e-05
Unigene838	PDK_30s719261g002	1e-05
Unigene838	PDK_30s1098021g001	1e-05
Unigene838	PDK_30s920631g001	1e-05
Unigene838	PDK_30s920631g001	1e-05
Unigene838	PDK_30s785921g002	1e-05
Unigene838	PDK_30s755531g001	1e-05
Unigene838	PDK_30s1080671g002	1e-05
Unigene838	PDK_30s662041g002	1e-05
Unigene838	PDK_30s909061g004	1e-05
Unigene838	PDK_30s909061g004	1e-05
Unigene838	PDK_30s854521g001	1e-05
Unigene838	PDK_30s1126271g003	1e-05
Unigene838	PDK_30s664961g001	1e-05
Unigene838	PDK_30s1151391g001	1e-05
Unigene838	PDK_30s1027821g007	1e-05
Unigene838	PDK_30s65509425g001	1e-05
Unigene838	PDK_30s1038511g001	1e-05
Unigene838	PDK_30s994021g001	1e-05
Unigene838	PDK_30s841741g002	1e-05
Unigene838	PDK_30s866111g004	1e-05
Unigene838	PDK_30s749161g002	1e-05
Unigene855	PDK_30s1097611g001	1e-05
Unigene855	PDK_30s1165871g001	1e-05
Unigene855	PDK_30s782611g001	1e-05
Unigene855	PDK_30s776521g002	1e-05
Unigene855	PDK_30s1155711g001	1e-05
Unigene887	PDK_30s1076231g003	1e-05
Unigene892	PDK_30s770531g001	1e-05
Unigene940	PDK_30s871301g001	1e-05
Unigene941	PDK_30s871301g001	1e-05
Unigene942	PDK_30s1020091g002	1e-05
Unigene942	PDK_30s1020091g001	1e-05
Unigene942	PDK_30s981611g001	1e-05
Unigene942	PDK_30s719981g001	1e-05
Unigene942	PDK_30s849331g001	1e-05
Unigene946	PDK_30s732221g009	1e-05
Unigene946	PDK_30s1055981g002	1e-05
Unigene946	PDK_30s849041g002	1e-05
Unigene951	PDK_30s667601g006	1e-05
Unigene954	PDK_30s1101051g001	1e-05
Unigene961	PDK_30s998381g001	1e-05
Unigene969	PDK_30s1088101g001	1e-05
Unigene969	PDK_30s1202341g001	1e-05
Unigene969	PDK_30s662431g001	1e-05
Unigene969	PDK_30s1017651g002	1e-05
Unigene969	PDK_30s993581g003	1e-05
Unigene969	PDK_30s775811g001	1e-05
Unigene969	PDK_30s873951g007	1e-05
Unigene969	PDK_30s797451g001	1e-05
Unigene969	PDK_30s797451g001	1e-05
Unigene969	PDK_30s700251g001	1e-05
Unigene969	PDK_30s1131851g003	1e-05
Unigene969	PDK_30s6550948g006	1e-05
Unigene969	PDK_30s1116851g002	1e-05
Unigene969	PDK_30s774741g003	1e-05
Unigene969	PDK_30s857131g001	1e-05
Unigene969	PDK_30s1147581g001	1e-05
Unigene969	PDK_30s791111g002	1e-05
Unigene969	PDK_30s782101g004	1e-05
Unigene969	PDK_30s730521g003	1e-05
Unigene969	PDK_30s1117341g001	1e-05
Unigene969	PDK_30s1012141g001	1e-05
Unigene969	PDK_30s879641g002	1e-05
Unigene969	PDK_30s690791g002	1e-05
Unigene969	PDK_30s675541g006	1e-05
Unigene973	PDK_30s733911g001	1e-05
Unigene973	PDK_30s1176061g001	1e-05
Unigene976	PDK_30s733201g004	1e-05
Unigene976	PDK_30s921201g001	1e-05
Unigene976	PDK_30s804111g004	1e-05
Unigene976	PDK_30s787891g001	1e-05
Unigene976	PDK_30s994021g001	1e-05
Unigene976	PDK_30s695511g001	1e-05
Unigene976	PDK_30s975021g004	1e-05
Unigene976	PDK_30s1187621g001	1e-05
Unigene976	PDK_30s952841g003	1e-05
Unigene976	PDK_30s806321g005	1e-05
Unigene976	PDK_30s806451g001	1e-05
Unigene984	PDK_30s990471g001	1e-05
Unigene984	PDK_30s1089981g002	1e-05
Unigene984	PDK_30s791121g003	1e-05
Unigene984	PDK_30s1116341g001	1e-05
Unigene984	PDK_30s845251g002	1e-05
Unigene984	PDK_30s1132401g004	1e-05
Unigene984	PDK_30s917701g001	1e-05
Unigene1002	PDK_30s760161g001	1e-05
Unigene1002	PDK_30s1189621g001	1e-05
Unigene1002	PDK_30s686291g002	1e-05
Unigene1002	PDK_30s6550957g005	1e-05
Unigene1002	PDK_30s784681g010	1e-05
Unigene1002	PDK_30s784681g010	1e-05
Unigene1002	PDK_30s1158761g001	1e-05
Unigene1002	PDK_30s831041g003	1e-05
Unigene1002	PDK_30s1189211g001	1e-05
Unigene1002	PDK_30s783481g001	1e-05
Unigene1002	PDK_30s1074861g021	1e-05
Unigene1002	PDK_30s1074861g021	1e-05
Unigene1002	PDK_30s722171g020	1e-05
Unigene1002	PDK_30s1187601g001	1e-05
Unigene1002	PDK_30s761431g001	1e-05
Unigene1002	PDK_30s658111g004	1e-05
Unigene1002	PDK_30s868001g001	1e-05
Unigene1002	PDK_30s689821g001	1e-05
Unigene1002	PDK_30s1150661g002	1e-05
Unigene1002	PDK_30s707665g004	1e-05
Unigene1002	PDK_30s707665g004	1e-05
Unigene1002	PDK_30s1034331g002	1e-05
Unigene1002	PDK_30s662041g002	1e-05
Unigene1002	PDK_30s787891g001	1e-05
Unigene1002	PDK_30s872101g001	1e-05
Unigene1002	PDK_30s1115951g002	1e-05
Unigene1002	PDK_30s965811g004	1e-05
Unigene1002	PDK_30s1136111g006	1e-05
Unigene1002	PDK_30s1122801g005	1e-05
Unigene1002	PDK_30s806321g014	1e-05
Unigene1002	PDK_30s661361g010	1e-05
Unigene1002	PDK_30s663881g014	1e-05
Unigene1003	PDK_30s867661g003	1e-05
Unigene1003	PDK_30s1140141g003	1e-05
Unigene1003	PDK_30s1073201g003	1e-05
Unigene1003	PDK_30s1073201g003	1e-05
Unigene1003	PDK_30s826121g004	1e-05
Unigene1012	PDK_30s957231g001	1e-05
Unigene1012	PDK_30s794221g001	1e-05
Unigene1012	PDK_30s817231g001	1e-05
Unigene1012	PDK_30s1038451g001	1e-05
Unigene1025	PDK_30s978861g004	1e-05
Unigene1025	PDK_30s770971g001	1e-05
Unigene1025	PDK_30s1007221g012	1e-05
Unigene1025	PDK_30s994021g001	1e-05
Unigene1025	PDK_30s728091g002	1e-05
Unigene1025	PDK_30s1050141g001	1e-05
Unigene1025	PDK_30s1180791g001	1e-05
Unigene1025	PDK_30s1153481g001	1e-05
Unigene1025	PDK_30s896551g001	1e-05
Unigene1025	PDK_30s756491g001	1e-05
Unigene1025	PDK_30s1148911g002	1e-05
Unigene1025	PDK_30s713011g002	1e-05
Unigene1025	PDK_30s882491g001	1e-05
Unigene1025	PDK_30s965751g001	1e-05
Unigene1025	PDK_30s784001g001	1e-05
Unigene1025	PDK_30s927771g010	1e-05
Unigene1025	PDK_30s1075261g007	1e-05
Unigene1025	PDK_30s896981g003	1e-05
Unigene1025	PDK_30s694821g001	1e-05
Unigene1025	PDK_30s1040171g002	1e-05
Unigene1025	PDK_30s874391g002	1e-05
Unigene1025	PDK_30s6550985g004	1e-05
Unigene1025	PDK_30s807041g002	1e-05
Unigene1025	PDK_30s668311g003	1e-05
Unigene1025	PDK_30s744901g003	1e-05
Unigene1039	PDK_30s806331g003	1e-05
Unigene1045	PDK_30s1189621g001	1e-05
Unigene1045	PDK_30s707665g004	1e-05
Unigene1045	PDK_30s1183051g002	1e-05
Unigene1045	PDK_30s1158761g001	1e-05
Unigene1045	PDK_30s1021321g001	1e-05
Unigene1045	PDK_30s1122021g003	1e-05
Unigene1045	PDK_30s968291g003	1e-05
Unigene1045	PDK_30s654541g003	1e-05
Unigene1059	PDK_30s1065031g001	1e-05
Unigene1059	PDK_30s1058841g001	1e-05
Unigene1059	PDK_30s919171g002	1e-05
Unigene1059	PDK_30s1182331g003	1e-05
Unigene1059	PDK_30s1207151g003	1e-05
Unigene1059	PDK_30s794841g002	1e-05
Unigene1059	PDK_30s1189621g001	1e-05
Unigene1059	PDK_30s895141g001	1e-05
Unigene1059	PDK_30s895141g001	1e-05
Unigene1059	PDK_30s849571g001	1e-05
Unigene1059	PDK_30s65509449g001	1e-05
Unigene1059	PDK_30s899131g002	1e-05
Unigene1059	PDK_30s1058181g001	1e-05
Unigene1059	PDK_30s904561g005	1e-05
Unigene1059	PDK_30s658071g006	1e-05
Unigene1059	PDK_30s1016391g001	1e-05
Unigene1059	PDK_30s707665g004	1e-05
Unigene1059	PDK_30s707665g004	1e-05
Unigene1059	PDK_30s704661g006	1e-05
Unigene1059	PDK_30s704661g006	1e-05
Unigene1059	PDK_30s1016001g008	1e-05
Unigene1059	PDK_30s958681g001	1e-05
Unigene1059	PDK_30s686291g002	1e-05
Unigene1059	PDK_30s813421g002	1e-05
Unigene1059	PDK_30s884221g001	1e-05
Unigene1059	PDK_30s884221g001	1e-05
Unigene1059	PDK_30s65509272g003	1e-05
Unigene1059	PDK_30s783011g010	1e-05
Unigene1059	PDK_30s865321g001	1e-05
Unigene1059	PDK_30s1011551g001	1e-05
Unigene1059	PDK_30s761431g001	1e-05
Unigene1059	PDK_30s1040151g001	1e-05
Unigene1059	PDK_30s65509497g001	1e-05
Unigene1059	PDK_30s661171g002	1e-05
Unigene1059	PDK_30s866701g003	1e-05
Unigene1059	PDK_30s687031g001	1e-05
Unigene1059	PDK_30s6550957g005	1e-05
Unigene1059	PDK_30s929381g001	1e-05
Unigene1059	PDK_30s791431g001	1e-05
Unigene1059	PDK_30s1004271g002	1e-05
Unigene1059	PDK_30s1080671g002	1e-05
Unigene1059	PDK_30s1080671g002	1e-05
Unigene1059	PDK_30s994021g001	1e-05
Unigene1059	PDK_30s744301g002	1e-05
Unigene1059	PDK_30s940711g005	1e-05
Unigene1059	PDK_30s806321g005	1e-05
Unigene1063	PDK_30s770081g001	1e-05
Unigene1063	PDK_30s681841g001	1e-05
Unigene1063	PDK_30s869511g003	1e-05
Unigene1063	PDK_30s944401g001	1e-05
Unigene1063	PDK_30s744901g002	1e-05
Unigene1063	PDK_30s711111g001	1e-05
Unigene1063	PDK_30s1055981g002	1e-05
Unigene1063	PDK_30s65509113g004	1e-05
Unigene1063	PDK_30s1040171g002	1e-05
Unigene1063	PDK_30s726881g005	1e-05
Unigene1067	PDK_30s959541g003	1e-05
Unigene1088	PDK_30s740291g005	1e-05
Unigene1088	PDK_30s661191g008	1e-05
Unigene1101	PDK_30s848581g002	1e-05
Unigene1101	PDK_30s736121g003	1e-05
Unigene1101	PDK_30s1040171g002	1e-05
Unigene1101	PDK_30s1202131g003	1e-05
Unigene1101	PDK_30s849041g002	1e-05
Unigene1101	PDK_30s770081g001	1e-05
Unigene1101	PDK_30s65509497g001	1e-05
Unigene1101	PDK_30s656261g004	1e-05
Unigene1101	PDK_30s661361g013	1e-05
Unigene1101	PDK_30s972081g003	1e-05
Unigene1101	PDK_30s885271g002	1e-05
Unigene1101	PDK_30s65509678g001	1e-05
Unigene1101	PDK_30s863811g002	1e-05
Unigene1101	PDK_30s680061g001	1e-05
Unigene1101	PDK_30s831041g003	1e-05
Unigene1104	PDK_30s1120601g001	1e-05
Unigene1105	PDK_30s1187421g001	1e-05
Unigene1105	PDK_30s703451g013	1e-05
Unigene1105	PDK_30s707661g012	1e-05
Unigene1108	PDK_30s1015391g003	1e-05
Unigene1110	PDK_30s894041g001	1e-05
Unigene1117	PDK_30s970051g008	1e-05
Unigene1117	PDK_30s739461g006	1e-05
Unigene1117	PDK_30s952841g003	1e-05
Unigene1117	PDK_30s835581g001	1e-05
Unigene1117	PDK_30s663401g001	1e-05
Unigene1117	PDK_30s1073201g003	1e-05
Unigene1117	PDK_30s1041811g002	1e-05
Unigene1117	PDK_30s816411g003	1e-05
Unigene1117	PDK_30s657832g002	1e-05
Unigene1117	PDK_30s752731g001	1e-05
Unigene1117	PDK_30s661361g013	1e-05
Unigene1117	PDK_30s1139601g001	1e-05
Unigene1117	PDK_30s1135051g001	1e-05
Unigene1117	PDK_30s1016391g001	1e-05
Unigene1117	PDK_30s1132941g002	1e-05
Unigene1117	PDK_30s786161g001	1e-05
Unigene1117	PDK_30s694521g002	1e-05
Unigene1117	PDK_30s1055981g002	1e-05
Unigene1117	PDK_30s913211g003	1e-05
Unigene1117	PDK_30s663881g008	1e-05
Unigene1117	PDK_30s831041g003	1e-05
Unigene1117	PDK_30s694821g001	1e-05
Unigene1117	PDK_30s879031g003	1e-05
Unigene1117	PDK_30s65509682g002	1e-05
Unigene1117	PDK_30s879361g006	1e-05
Unigene1117	PDK_30s1042271g006	1e-05
Unigene1161	PDK_30s1012611g006	1e-05
Unigene1161	PDK_30s694821g001	1e-05
Unigene1161	PDK_30s934811g008	1e-05
Unigene1161	PDK_30s772061g002	1e-05
Unigene1161	PDK_30s744901g002	1e-05
Unigene1161	PDK_30s683551g001	1e-05
Unigene1161	PDK_30s952841g003	1e-05
Unigene1161	PDK_30s869511g003	1e-05
Unigene1161	PDK_30s866111g005	1e-05
Unigene1161	PDK_30s912881g001	1e-05
Unigene1161	PDK_30s739461g006	1e-05
Unigene1184	PDK_30s757511g001	1e-05
Unigene1184	PDK_30s804151g002	1e-05
Unigene1184	PDK_30s785751g002	1e-05
Unigene1189	PDK_30s1197101g002	1e-05
Unigene1189	PDK_30s1095151g001	1e-05
Unigene1189	PDK_30s888311g001	1e-05
Unigene1189	PDK_30s954791g002	1e-05
Unigene1189	PDK_30s1065031g001	1e-05
Unigene1189	PDK_30s1065031g001	1e-05
Unigene1189	PDK_30s707665g004	1e-05
Unigene1189	PDK_30s1007511g005	1e-05
Unigene1189	PDK_30s1158761g001	1e-05
Unigene1189	PDK_30s1012131g004	1e-05
Unigene1189	PDK_30s1012131g004	1e-05
Unigene1189	PDK_30s736941g002	1e-05
Unigene1189	PDK_30s1073721g005	1e-05
Unigene1189	PDK_30s853201g005	1e-05
Unigene1189	PDK_30s787791g005	1e-05
Unigene1189	PDK_30s813012g005	1e-05
Unigene1204	PDK_30s1200201g002	1e-05
Unigene1204	PDK_30s1199081g001	1e-05
Unigene1235	PDK_30s1077331g001	1e-05
Unigene1235	PDK_30s769081g001	1e-05
Unigene1237	PDK_30s845921g001	1e-05
Unigene1237	PDK_30s891191g001	1e-05
Unigene1237	PDK_30s741291g001	1e-05
Unigene1237	PDK_30s757051g005	1e-05
Unigene1283	PDK_30s824241g002	1e-05
Unigene1283	PDK_30s770491g004	1e-05
Unigene1283	PDK_30s1189901g001	1e-05
Unigene1283	PDK_30s742461g001	1e-05
Unigene1283	PDK_30s1203461g001	1e-05
Unigene1283	PDK_30s879031g003	1e-05
Unigene1303	PDK_30s1164671g001	1e-05
Unigene1303	PDK_30s898701g007	1e-05
Unigene1303	PDK_30s1029331g001	1e-05
Unigene1303	PDK_30s774911g003	1e-05
Unigene1303	PDK_30s672051g001	1e-05
Unigene1303	PDK_30s921471g001	1e-05
Unigene1303	PDK_30s1070751g001	1e-05
Unigene1303	PDK_30s941311g002	1e-05
Unigene1303	PDK_30s1140771g002	1e-05
Unigene1303	PDK_30s718331g001	1e-05
Unigene1303	PDK_30s745071g015	1e-05
Unigene1303	PDK_30s1064981g002	1e-05
Unigene1303	PDK_30s823851g001	1e-05
Unigene1303	PDK_30s923581g002	1e-05
Unigene1303	PDK_30s856451g001	1e-05
Unigene1303	PDK_30s802551g001	1e-05
Unigene1303	PDK_30s65509118g001	1e-05
Unigene1303	PDK_30s799671g001	1e-05
Unigene1303	PDK_30s930101g001	1e-05
Unigene1303	PDK_30s1200121g001	1e-05
Unigene1303	PDK_30s1200121g001	1e-05
Unigene1303	PDK_30s1200121g001	1e-05
Unigene1303	PDK_30s665281g004	1e-05
Unigene1303	PDK_30s1139451g004	1e-05
Unigene1303	PDK_30s1139451g004	1e-05
Unigene1303	PDK_30s870011g002	1e-05
Unigene1303	PDK_30s833341g002	1e-05
Unigene1303	PDK_30s818461g001	1e-05
Unigene1303	PDK_30s787071g002	1e-05
Unigene1303	PDK_30s758561g001	1e-05
Unigene1303	PDK_30s866171g001	1e-05
Unigene1303	PDK_30s866171g001	1e-05
Unigene1303	PDK_30s1037591g007	1e-05
Unigene1303	PDK_30s1037591g007	1e-05
Unigene1303	PDK_30s1043421g003	1e-05
Unigene1303	PDK_30s1043421g003	1e-05
Unigene1303	PDK_30s945651g001	1e-05
Unigene1303	PDK_30s998091g001	1e-05
Unigene1303	PDK_30s1154711g001	1e-05
Unigene1303	PDK_30s782101g004	1e-05
Unigene1303	PDK_30s1116851g002	1e-05
Unigene1303	PDK_30s1057541g002	1e-05
Unigene1303	PDK_30s845391g001	1e-05
Unigene1303	PDK_30s1124051g001	1e-05
Unigene1303	PDK_30s995121g001	1e-05
Unigene1303	PDK_30s675541g006	1e-05
Unigene1303	PDK_30s826121g008	1e-05
Unigene1303	PDK_30s1108111g001	1e-05
Unigene1303	PDK_30s679611g007	1e-05
Unigene1303	PDK_30s1053751g001	1e-05
Unigene1303	PDK_30s1173481g001	1e-05
Unigene1303	PDK_30s924601g001	1e-05
Unigene1303	PDK_30s663951g003	1e-05
Unigene1303	PDK_30s746701g001	1e-05
Unigene1303	PDK_30s734321g004	1e-05
Unigene1303	PDK_30s734321g004	1e-05
Unigene1303	PDK_30s1001081g001	1e-05
Unigene1303	PDK_30s1001081g001	1e-05
Unigene1303	PDK_30s991681g003	1e-05
Unigene1303	PDK_30s663981g013	1e-05
Unigene1303	PDK_30s663981g013	1e-05
Unigene1329	PDK_30s6550975g003	1e-05
Unigene1331	PDK_30s1122021g003	1e-05
Unigene1331	PDK_30s65509272g003	1e-05
Unigene1331	PDK_30s675191g002	1e-05
Unigene1331	PDK_30s927161g001	1e-05
Unigene1331	PDK_30s1212481g007	1e-05
Unigene1331	PDK_30s1007511g005	1e-05
Unigene1331	PDK_30s986861g002	1e-05
Unigene1331	PDK_30s813421g002	1e-05
Unigene1331	PDK_30s813421g002	1e-05
Unigene1331	PDK_30s813421g002	1e-05
Unigene1331	PDK_30s958681g001	1e-05
Unigene1331	PDK_30s791121g002	1e-05
Unigene1331	PDK_30s1138581g003	1e-05
Unigene1331	PDK_30s752931g001	1e-05
Unigene1331	PDK_30s1076751g001	1e-05
Unigene1331	PDK_30s795511g004	1e-05
Unigene1332	PDK_30s698101g002	1e-05
Unigene1347	PDK_30s1070841g003	1e-05
Unigene1347	PDK_30s943301g024	1e-05
Unigene1347	PDK_30s1185931g003	1e-05
Unigene1350	PDK_30s884911g001	1e-05
Unigene1350	PDK_30s869351g002	1e-05
Unigene1350	PDK_30s684291g001	1e-05
Unigene1362	PDK_30s816411g003	1e-05
Unigene1362	PDK_30s937021g004	1e-05
Unigene1362	PDK_30s694521g002	1e-05
Unigene1362	PDK_30s831041g003	1e-05
Unigene1362	PDK_30s681841g001	1e-05
Unigene1362	PDK_30s1070841g003	1e-05
Unigene1362	PDK_30s841181g001	1e-05
Unigene1362	PDK_30s65509497g001	1e-05
Unigene1362	PDK_30s657921g001	1e-05
Unigene1362	PDK_30s978861g004	1e-05
Unigene1362	PDK_30s668311g003	1e-05
Unigene1362	PDK_30s654491g001	1e-05
Unigene1362	PDK_30s772531g001	1e-05
Unigene1362	PDK_30s1189901g001	1e-05
Unigene1362	PDK_30s952841g003	1e-05
Unigene1362	PDK_30s711111g001	1e-05
Unigene1362	PDK_30s890221g001	1e-05
Unigene1362	PDK_30s1150661g002	1e-05
Unigene1362	PDK_30s1150661g002	1e-05
Unigene1362	PDK_30s960321g003	1e-05
Unigene1362	PDK_30s786161g001	1e-05
Unigene1362	PDK_30s934981g003	1e-05
Unigene1362	PDK_30s965811g004	1e-05
Unigene1362	PDK_30s1203841g006	1e-05
Unigene1362	PDK_30s1164261g001	1e-05
Unigene1362	PDK_30s1007221g012	1e-05
Unigene1362	PDK_30s783041g028	1e-05
Unigene1362	PDK_30s772701g001	1e-05
Unigene1362	PDK_30s686291g004	1e-05
Unigene1362	PDK_30s745211g001	1e-05
Unigene1362	PDK_30s1040171g002	1e-05
Unigene1362	PDK_30s1178251g003	1e-05
Unigene1362	PDK_30s726031g004	1e-05
Unigene1362	PDK_30s663881g008	1e-05
Unigene1369	PDK_30s772061g002	1e-05
Unigene1369	PDK_30s758741g001	1e-05
Unigene1369	PDK_30s1187081g008	1e-05
Unigene1369	PDK_30s1173371g006	1e-05
Unigene1369	PDK_30s1173371g006	1e-05
Unigene1369	PDK_30s1064561g005	1e-05
Unigene1369	PDK_30s813881g001	1e-05
Unigene1369	PDK_30s934981g003	1e-05
Unigene1369	PDK_30s889901g013	1e-05
Unigene1369	PDK_30s1033721g003	1e-05
Unigene1369	PDK_30s839631g002	1e-05
Unigene1369	PDK_30s927771g010	1e-05
Unigene1369	PDK_30s806451g001	1e-05
Unigene1369	PDK_30s65509678g001	1e-05
Unigene1369	PDK_30s988681g001	1e-05
Unigene1369	PDK_30s694521g002	1e-05
Unigene1369	PDK_30s1180791g001	1e-05
Unigene1369	PDK_30s711111g001	1e-05
Unigene1369	PDK_30s1089001g002	1e-05
Unigene1369	PDK_30s833341g001	1e-05
Unigene1369	PDK_30s801301g005	1e-05
Unigene1369	PDK_30s873511g004	1e-05
Unigene1369	PDK_30s1189901g001	1e-05
Unigene1369	PDK_30s732371g004	1e-05
Unigene1372	PDK_30s948701g005	1e-05
Unigene1372	PDK_30s1197101g002	1e-05
Unigene1372	PDK_30s927161g001	1e-05
Unigene1372	PDK_30s722171g020	1e-05
Unigene1372	PDK_30s1016391g001	1e-05
Unigene1372	PDK_30s1122021g003	1e-05
Unigene1372	PDK_30s65509376g001	1e-05
Unigene1372	PDK_30s1183051g002	1e-05
Unigene1372	PDK_30s968291g003	1e-05
Unigene1380	PDK_30s683631g007	1e-05
Unigene1380	PDK_30s740041g002	1e-05
Unigene1380	PDK_30s874391g002	1e-05
Unigene1380	PDK_30s927771g010	1e-05
Unigene1380	PDK_30s879361g006	1e-05
Unigene1380	PDK_30s843081g001	1e-05
Unigene1380	PDK_30s931831g002	1e-05
Unigene1380	PDK_30s841181g001	1e-05
Unigene1380	PDK_30s937021g004	1e-05
Unigene1380	PDK_30s867661g003	1e-05
Unigene1380	PDK_30s934981g003	1e-05
Unigene1380	PDK_30s988681g001	1e-05
Unigene1380	PDK_30s65509678g001	1e-05
Unigene1383	PDK_30s1158551g002	1e-05
Unigene1389	PDK_30s661291g001	1e-05
Unigene1389	PDK_30s933201g001	1e-05
Unigene1389	PDK_30s669811g002	1e-05
Unigene1389	PDK_30s718321g008	1e-05
Unigene1389	PDK_30s754931g005	1e-05
Unigene1400	PDK_30s894691g003	1e-05
Unigene1403	PDK_30s879211g002	1e-05
Unigene1403	PDK_30s665521g001	1e-05
Unigene1403	PDK_30s712151g010	1e-05
Unigene1403	PDK_30s687161g008	1e-05
Unigene1406	PDK_30s1038271g003	1e-05
Unigene1413	PDK_30s839611g001	1e-05
Unigene1426	PDK_30s693101g001	1e-05
Unigene1430	PDK_30s702241g002	1e-05
Unigene1434	PDK_30s700962g004	1e-05
Unigene1445	PDK_30s1165911g001	1e-05
Unigene1446	PDK_30s787791g005	1e-05
Unigene1446	PDK_30s813421g002	1e-05
Unigene1446	PDK_30s927541g003	1e-05
Unigene1446	PDK_30s783481g001	1e-05
Unigene1446	PDK_30s741781g001	1e-05
Unigene1446	PDK_30s912931g002	1e-05
Unigene1446	PDK_30s1133351g004	1e-05
Unigene1446	PDK_30s1133351g004	1e-05
Unigene1446	PDK_30s965751g002	1e-05
Unigene1446	PDK_30s774131g008	1e-05
Unigene1446	PDK_30s1074321g001	1e-05
Unigene1446	PDK_30s849571g001	1e-05
Unigene1446	PDK_30s1042271g009	1e-05
Unigene1447	PDK_30s869511g003	1e-05
Unigene1449	PDK_30s1012131g004	1e-05
Unigene1449	PDK_30s1012131g004	1e-05
Unigene1449	PDK_30s920631g001	1e-05
Unigene1449	PDK_30s954791g002	1e-05
Unigene1449	PDK_30s1187601g001	1e-05
Unigene1449	PDK_30s1065031g001	1e-05
Unigene1449	PDK_30s654541g003	1e-05
Unigene1449	PDK_30s784681g010	1e-05
Unigene1449	PDK_30s65509376g001	1e-05
Unigene1449	PDK_30s663881g014	1e-05
Unigene1449	PDK_30s1058841g001	1e-05
Unigene1449	PDK_30s1182331g003	1e-05
Unigene1449	PDK_30s744301g002	1e-05
Unigene1449	PDK_30s744301g002	1e-05
Unigene1449	PDK_30s675251g001	1e-05
Unigene1449	PDK_30s940711g005	1e-05
Unigene1449	PDK_30s865321g001	1e-05
Unigene1449	PDK_30s1011551g001	1e-05
Unigene1449	PDK_30s1011551g001	1e-05
Unigene1449	PDK_30s703811g004	1e-05
Unigene1449	PDK_30s904561g005	1e-05
Unigene1449	PDK_30s899131g002	1e-05
Unigene1449	PDK_30s657731g001	1e-05
Unigene1449	PDK_30s1081711g002	1e-05
Unigene1449	PDK_30s755531g001	1e-05
Unigene1449	PDK_30s1139601g001	1e-05
Unigene1449	PDK_30s966201g001	1e-05
Unigene1449	PDK_30s770241g002	1e-05
Unigene1449	PDK_30s837051g001	1e-05
Unigene1449	PDK_30s849571g001	1e-05
Unigene1449	PDK_30s849571g001	1e-05
Unigene1449	PDK_30s932591g004	1e-05
Unigene1449	PDK_30s658881g005	1e-05
Unigene1474	PDK_30s997501g001	1e-05
Unigene1474	PDK_30s862041g001	1e-05
Unigene1475	PDK_30s997501g001	1e-05
Unigene1475	PDK_30s862041g001	1e-05
Unigene1489	PDK_30s925721g005	1e-05
Unigene1489	PDK_30s716311g001	1e-05
Unigene1489	PDK_30s1158401g002	1e-05
Unigene1489	PDK_30s867611g001	1e-05
Unigene1489	PDK_30s785641g001	1e-05
Unigene1489	PDK_30s1130151g001	1e-05
Unigene1489	PDK_30s1066021g001	1e-05
Unigene1489	PDK_30s865781g002	1e-05
Unigene1489	PDK_30s662431g001	1e-05
Unigene1489	PDK_30s816511g004	1e-05
Unigene1489	PDK_30s866171g001	1e-05
Unigene1489	PDK_30s818461g001	1e-05
Unigene1489	PDK_30s1112311g001	1e-05
Unigene1489	PDK_30s1108111g001	1e-05
Unigene1489	PDK_30s1038451g001	1e-05
Unigene1489	PDK_30s1001281g001	1e-05
Unigene1489	PDK_30s742701g003	1e-05
Unigene1489	PDK_30s774741g003	1e-05
Unigene1489	PDK_30s1104121g001	1e-05
Unigene1489	PDK_30s1047941g003	1e-05
Unigene1489	PDK_30s675541g006	1e-05
Unigene1498	PDK_30s980721g001	1e-05
Unigene1499	PDK_30s65509477g003	1e-05
Unigene1499	PDK_30s987521g003	1e-05
Unigene1501	PDK_30s770171g004	1e-05
Unigene1531	PDK_30s769381g001	1e-05
Unigene1533	PDK_30s676882g001	1e-05
Unigene1534	PDK_30s867271g004	1e-05
Unigene1538	PDK_30s675901g006	1e-05
Unigene1548	PDK_30s716271g002	1e-05
Unigene1566	PDK_30s808281g009	1e-05
Unigene1566	PDK_30s1047941g003	1e-05
Unigene1566	PDK_30s865781g002	1e-05
Unigene1566	PDK_30s879641g002	1e-05
Unigene1566	PDK_30s1029331g001	1e-05
Unigene1566	PDK_30s833341g002	1e-05
Unigene1566	PDK_30s1146611g001	1e-05
Unigene1566	PDK_30s775811g001	1e-05
Unigene1566	PDK_30s787071g002	1e-05
Unigene1566	PDK_30s6550938g006	1e-05
Unigene1566	PDK_30s6550938g006	1e-05
Unigene1566	PDK_30s840371g001	1e-05
Unigene1566	PDK_30s1070441g004	1e-05
Unigene1566	PDK_30s1070441g004	1e-05
Unigene1566	PDK_30s1070441g004	1e-05
Unigene1566	PDK_30s1126041g001	1e-05
Unigene1566	PDK_30s1154711g001	1e-05
Unigene1566	PDK_30s1181921g001	1e-05
Unigene1566	PDK_30s831221g004	1e-05
Unigene1566	PDK_30s833481g002	1e-05
Unigene1566	PDK_30s898701g007	1e-05
Unigene1566	PDK_30s1034311g005	1e-05
Unigene1566	PDK_30s941311g002	1e-05
Unigene1566	PDK_30s770711g002	1e-05
Unigene1566	PDK_30s1200581g002	1e-05
Unigene1566	PDK_30s1200581g002	1e-05
Unigene1566	PDK_30s884261g001	1e-05
Unigene1590	PDK_30s830001g001	1e-05
Unigene1590	PDK_30s1011781g001	1e-05
Unigene1613	PDK_30s901301g006	1e-05
Unigene1613	PDK_30s706891g002	1e-05
Unigene1613	PDK_30s746431g002	1e-05
Unigene1616	PDK_30s6550957g005	1e-05
Unigene1616	PDK_30s707661g012	1e-05
Unigene1616	PDK_30s1065711g001	1e-05
Unigene1626	PDK_30s707661g007	1e-05
Unigene1631	PDK_30s834811g002	1e-05
Unigene1631	PDK_30s806331g001	1e-05
Unigene1654	PDK_30s879011g001	1e-05
Unigene1654	PDK_30s1090851g002	1e-05
Unigene1659	PDK_30s704571g001	1e-05
Unigene1679	PDK_30s808611g006	1e-05
Unigene1693	PDK_30s6550949g010	1e-05
Unigene1696	PDK_30s1101131g006	1e-05
Unigene1698	PDK_30s920241g001	1e-05
Unigene1698	PDK_30s970671g006	1e-05
Unigene1700	PDK_30s6550965g001	1e-05
Unigene1710	PDK_30s857391g002	1e-05
Unigene1711	PDK_30s1143951g001	1e-05
Unigene1711	PDK_30s672781g003	1e-05
Unigene1711	PDK_30s828131g008	1e-05
Unigene1711	PDK_30s892431g001	1e-05
Unigene1711	PDK_30s6550938g004	1e-05
Unigene1711	PDK_30s879361g004	1e-05
Unigene1711	PDK_30s817741g001	1e-05
Unigene1711	PDK_30s1093481g003	1e-05
Unigene1711	PDK_30s732321g001	1e-05
Unigene1711	PDK_30s791611g005	1e-05
Unigene1713	PDK_30s870811g001	1e-05
Unigene1713	PDK_30s747681g001	1e-05
Unigene1713	PDK_30s960771g001	1e-05
Unigene1727	PDK_30s763241g002	1e-05
Unigene1727	PDK_30s828871g001	1e-05
Unigene1727	PDK_30s1172511g001	1e-05
Unigene1732	PDK_30s662431g001	1e-05
Unigene1732	PDK_30s977431g001	1e-05
Unigene1732	PDK_30s65509118g001	1e-05
Unigene1732	PDK_30s1002811g014	1e-05
Unigene1732	PDK_30s1043421g003	1e-05
Unigene1732	PDK_30s1043421g003	1e-05
Unigene1732	PDK_30s923581g002	1e-05
Unigene1732	PDK_30s923581g002	1e-05
Unigene1732	PDK_30s866171g002	1e-05
Unigene1732	PDK_30s1106821g001	1e-05
Unigene1732	PDK_30s998091g001	1e-05
Unigene1732	PDK_30s1140521g002	1e-05
Unigene1732	PDK_30s1014281g001	1e-05
Unigene1732	PDK_30s700251g001	1e-05
Unigene1732	PDK_30s974041g004	1e-05
Unigene1732	PDK_30s1057541g002	1e-05
Unigene1732	PDK_30s1031121g002	1e-05
Unigene1732	PDK_30s704181g001	1e-05
Unigene1732	PDK_30s1001431g001	1e-05
Unigene1732	PDK_30s930101g001	1e-05
Unigene1732	PDK_30s730521g003	1e-05
Unigene1732	PDK_30s1037591g007	1e-05
Unigene1732	PDK_30s1164671g001	1e-05
Unigene1732	PDK_30s1124051g001	1e-05
Unigene1732	PDK_30s1154711g001	1e-05
Unigene1732	PDK_30s831221g004	1e-05
Unigene1732	PDK_30s1025821g001	1e-05
Unigene1732	PDK_30s830701g001	1e-05
Unigene1732	PDK_30s1139451g004	1e-05
Unigene1736	PDK_30s896901g001	1e-05
Unigene1736	PDK_30s1086731g003	1e-05
Unigene1736	PDK_30s930101g002	1e-05
Unigene1736	PDK_30s879211g002	1e-05
Unigene1736	PDK_30s753381g004	1e-05
Unigene1736	PDK_30s1080871g002	1e-05
Unigene1761	PDK_30s728681g004	1e-05
Unigene1770	PDK_30s6550989g001	1e-05
Unigene1772	PDK_30s975801g003	1e-05
Unigene1778	PDK_30s841181g004	1e-05
Unigene1788	PDK_30s785761g002	1e-05
Unigene1788	PDK_30s1133641g005	1e-05
Unigene1788	PDK_30s868491g002	1e-05
Unigene1788	PDK_30s672781g003	1e-05
Unigene1788	PDK_30s1013271g007	1e-05
Unigene1798	PDK_30s943501g001	1e-05
Unigene1801	PDK_30s1138471g002	1e-05
Unigene1801	PDK_30s865341g002	1e-05
Unigene1802	PDK_30s1138471g002	1e-05
Unigene1802	PDK_30s865341g002	1e-05
Unigene1803	PDK_30s766981g001	1e-05
Unigene1805	PDK_30s766981g001	1e-05
Unigene1807	PDK_30s734381g001	1e-05
Unigene1807	PDK_30s1161861g003	1e-05
Unigene1807	PDK_30s815981g006	1e-05
Unigene1808	PDK_30s1127551g005	1e-05
Unigene1808	PDK_30s865341g002	1e-05
Unigene1808	PDK_30s664721g003	1e-05
Unigene1808	PDK_30s714561g001	1e-05
Unigene1808	PDK_30s884391g001	1e-05
Unigene1808	PDK_30s696511g002	1e-05
Unigene1808	PDK_30s993331g001	1e-05
Unigene1808	PDK_30s1161861g003	1e-05
Unigene1820	PDK_30s723411g001	1e-05
Unigene1828	PDK_30s820271g006	1e-05
Unigene1866	PDK_30s960781g001	1e-05
Unigene1872	PDK_30s886601g002	1e-05
Unigene1872	PDK_30s769561g001	1e-05
Unigene1872	PDK_30s817471g002	1e-05
Unigene1872	PDK_30s698861g007	1e-05
Unigene1873	PDK_30s820661g003	1e-05
Unigene1873	PDK_30s1052771g001	1e-05
Unigene1873	PDK_30s760911g003	1e-05
Unigene1873	PDK_30s910591g005	1e-05
Unigene1873	PDK_30s1101671g001	1e-05
Unigene1873	PDK_30s697201g001	1e-05
Unigene1873	PDK_30s817471g002	1e-05
Unigene1874	PDK_30s798261g002	1e-05
Unigene1880	PDK_30s690071g001	1e-05
Unigene1881	PDK_30s818991g001	1e-05
Unigene1881	PDK_30s707662g001	1e-05
Unigene1889	PDK_30s910881g006	1e-05
Unigene1890	PDK_30s910881g006	1e-05
Unigene1900	PDK_30s1197791g015	1e-05
Unigene1900	PDK_30s919041g002	1e-05
Unigene1900	PDK_30s667321g003	1e-05
Unigene1901	PDK_30s788331g002	1e-05
Unigene1914	PDK_30s940701g001	1e-05
Unigene1915	PDK_30s940701g001	1e-05
Unigene1916	PDK_30s1060101g002	1e-05
Unigene1916	PDK_30s1008821g007	1e-05
Unigene1916	PDK_30s862741g002	1e-05
Unigene1919	PDK_30s703951g001	1e-05
Unigene1919	PDK_30s872551g001	1e-05
Unigene1919	PDK_30s941441g002	1e-05
Unigene1919	PDK_30s935661g001	1e-05
Unigene1919	PDK_30s1133011g002	1e-05
Unigene1919	PDK_30s824501g001	1e-05
Unigene1919	PDK_30s686541g001	1e-05
Unigene1919	PDK_30s737851g001	1e-05
Unigene1920	PDK_30s1140451g001	1e-05
Unigene1920	PDK_30s1141221g004	1e-05
Unigene1920	PDK_30s763302g001	1e-05
Unigene1920	PDK_30s841181g002	1e-05
Unigene1920	PDK_30s956031g004	1e-05
Unigene1920	PDK_30s760021g009	1e-05
Unigene1932	PDK_30s1029561g001	1e-05
Unigene1935	PDK_30s1044211g002	1e-05
Unigene1937	PDK_30s808931g001	1e-05
Unigene1943	PDK_30s960261g001	1e-05
Unigene1952	PDK_30s783041g004	1e-05
Unigene1958	PDK_30s720331g001	1e-05
Unigene1970	PDK_30s839771g002	1e-05
Unigene1971	PDK_30s989041g001	1e-05
Unigene1991	PDK_30s923581g002	1e-05
Unigene1991	PDK_30s1031121g002	1e-05
Unigene1991	PDK_30s671741g008	1e-05
Unigene1991	PDK_30s865781g002	1e-05
Unigene1991	PDK_30s1042301g003	1e-05
Unigene1991	PDK_30s708171g001	1e-05
Unigene1991	PDK_30s814521g001	1e-05
Unigene1992	PDK_30s1031121g002	1e-05
Unigene1992	PDK_30s865781g002	1e-05
Unigene2007	PDK_30s759051g002	1e-05
Unigene2014	PDK_30s702551g002	1e-05
Unigene2019	PDK_30s1194941g002	1e-05
Unigene2033	PDK_30s919171g002	1e-05
Unigene2033	PDK_30s814521g011	1e-05
Unigene2033	PDK_30s6550949g014	1e-05
Unigene2033	PDK_30s1180791g001	1e-05
Unigene2048	PDK_30s1026701g005	1e-05
Unigene2048	PDK_30s6550989g014	1e-05
Unigene2049	PDK_30s680061g018	1e-05
Unigene2055	PDK_30s1195041g001	1e-05
Unigene2055	PDK_30s1195041g001	1e-05
Unigene2065	PDK_30s1114841g004	1e-05
Unigene2074	PDK_30s712151g010	1e-05
Unigene2074	PDK_30s1129221g001	1e-05
Unigene2086	PDK_30s702691g021	1e-05
Unigene2086	PDK_30s1150151g002	1e-05
Unigene2089	PDK_30s886301g003	1e-05
Unigene2097	PDK_30s662081g001	1e-05
Unigene2097	PDK_30s917631g002	1e-05
Unigene2097	PDK_30s943301g001	1e-05
Unigene2098	PDK_30s662081g001	1e-05
Unigene2098	PDK_30s917631g002	1e-05
Unigene2098	PDK_30s943301g001	1e-05
Unigene2099	PDK_30s917631g002	1e-05
Unigene2099	PDK_30s909061g006	1e-05
Unigene2099	PDK_30s663101g007	1e-05
Unigene2099	PDK_30s943301g001	1e-05
Unigene2105	PDK_30s1003481g005	1e-05
Unigene2123	PDK_30s945081g004	1e-05
Unigene2124	PDK_30s730521g002	1e-05
Unigene2124	PDK_30s673831g003	1e-05
Unigene2145	PDK_30s896901g001	1e-05
Unigene2145	PDK_30s688991g001	1e-05
Unigene2145	PDK_30s1095741g004	1e-05
Unigene2145	PDK_30s1095741g004	1e-05
Unigene2145	PDK_30s940741g001	1e-05
Unigene2146	PDK_30s896901g001	1e-05
Unigene2146	PDK_30s688991g001	1e-05
Unigene2146	PDK_30s1095741g004	1e-05
Unigene2146	PDK_30s1095741g004	1e-05
Unigene2146	PDK_30s940741g001	1e-05
Unigene2151	PDK_30s748361g002	1e-05
Unigene2151	PDK_30s929991g002	1e-05
Unigene2154	PDK_30s1192821g003	1e-05
Unigene2159	PDK_30s65509602g002	1e-05
Unigene2163	PDK_30s1109021g002	1e-05
Unigene2163	PDK_30s773441g001	1e-05
Unigene2163	PDK_30s713941g002	1e-05
Unigene2163	PDK_30s731481g013	1e-05
Unigene2177	PDK_30s1147991g001	1e-05
Unigene2177	PDK_30s1097611g001	1e-05
Unigene2177	PDK_30s1030181g007	1e-05
Unigene2199	PDK_30s658971g004	1e-05
Unigene2214	PDK_30s733331g001	1e-05
Unigene2250	PDK_30s669191g003	1e-05
Unigene2250	PDK_30s1027881g003	1e-05
Unigene2250	PDK_30s690941g003	1e-05
Unigene2263	PDK_30s949261g002	1e-05
Unigene2263	PDK_30s767921g013	1e-05
Unigene2263	PDK_30s790611g013	1e-05
Unigene2263	PDK_30s861931g002	1e-05
Unigene2263	PDK_30s925311g002	1e-05
Unigene2263	PDK_30s65509158g003	1e-05
Unigene2264	PDK_30s808101g002	1e-05
Unigene2264	PDK_30s743671g001	1e-05
Unigene2264	PDK_30s745841g003	1e-05
Unigene2264	PDK_30s65509158g003	1e-05
Unigene2264	PDK_30s1107951g006	1e-05
Unigene2270	PDK_30s1064631g001	1e-05
Unigene2274	PDK_30s1095741g004	1e-05
Unigene2293	PDK_30s675381g003	1e-05
Unigene2295	PDK_30s1001281g001	1e-05
Unigene2295	PDK_30s1014281g001	1e-05
Unigene2295	PDK_30s939871g001	1e-05
Unigene2295	PDK_30s665281g004	1e-05
Unigene2295	PDK_30s995121g001	1e-05
Unigene2295	PDK_30s672051g001	1e-05
Unigene2295	PDK_30s785071g002	1e-05
Unigene2295	PDK_30s790811g001	1e-05
Unigene2295	PDK_30s805131g001	1e-05
Unigene2295	PDK_30s1070441g004	1e-05
Unigene2295	PDK_30s704181g001	1e-05
Unigene2304	PDK_30s664251g001	1e-05
Unigene2304	PDK_30s1129051g001	1e-05
Unigene2304	PDK_30s865241g001	1e-05
Unigene2304	PDK_30s797451g001	1e-05
Unigene2306	PDK_30s1106101g004	1e-05
Unigene2314	PDK_30s802681g002	1e-05
Unigene2314	PDK_30s688761g001	1e-05
Unigene2360	PDK_30s823221g002	1e-05
Unigene2360	PDK_30s1082541g001	1e-05
Unigene2360	PDK_30s934551g005	1e-05
Unigene2361	PDK_30s668471g001	1e-05
Unigene2361	PDK_30s934551g005	1e-05
Unigene2375	PDK_30s785291g001	1e-05
Unigene2375	PDK_30s808181g001	1e-05
Unigene2383	PDK_30s857351g001	1e-05
Unigene2393	PDK_30s1007621g002	1e-05
Unigene2403	PDK_30s989631g002	1e-05
Unigene2404	PDK_30s779901g001	1e-05
Unigene2430	PDK_30s803861g004	1e-05
Unigene2433	PDK_30s731461g003	1e-05
Unigene2439	PDK_30s1164671g002	1e-05
Unigene2439	PDK_30s993691g003	1e-05
Unigene2439	PDK_30s1203261g003	1e-05
Unigene2439	PDK_30s699561g003	1e-05
Unigene2439	PDK_30s1126301g003	1e-05
Unigene2443	PDK_30s1075251g002	1e-05
Unigene2443	PDK_30s729201g003	1e-05
Unigene2443	PDK_30s1193341g001	1e-05
Unigene2446	PDK_30s948551g001	1e-05
Unigene2446	PDK_30s844921g001	1e-05
Unigene2449	PDK_30s1133891g004	1e-05
Unigene2450	PDK_30s707891g003	1e-05
Unigene2451	PDK_30s707891g003	1e-05
Unigene2458	PDK_30s771211g003	1e-05
Unigene2496	PDK_30s1011891g001	1e-05
Unigene2512	PDK_30s750551g001	1e-05
Unigene2513	PDK_30s1146931g001	1e-05
Unigene2525	PDK_30s666901g001	1e-05
Unigene2538	PDK_30s705281g001	1e-05
Unigene2538	PDK_30s834811g003	1e-05
Unigene2538	PDK_30s1026941g001	1e-05
Unigene2565	PDK_30s909061g004	1e-05
Unigene2565	PDK_30s660091g006	1e-05
Unigene2565	PDK_30s1164431g001	1e-05
Unigene2565	PDK_30s724841g001	1e-05
Unigene2565	PDK_30s724031g002	1e-05
Unigene2570	PDK_30s666771g006	1e-05
Unigene2604	PDK_30s1073201g001	1e-05
Unigene2625	PDK_30s1007061g002	1e-05
Unigene2625	PDK_30s840231g002	1e-05
Unigene2625	PDK_30s751961g001	1e-05
Unigene2626	PDK_30s949961g001	1e-05
Unigene2626	PDK_30s730521g001	1e-05
Unigene2645	PDK_30s677491g001	1e-05
Unigene2645	PDK_30s1130151g001	1e-05
Unigene2645	PDK_30s902551g002	1e-05
Unigene2645	PDK_30s672211g001	1e-05
Unigene2645	PDK_30s745071g007	1e-05
Unigene2645	PDK_30s665281g004	1e-05
Unigene2645	PDK_30s704181g001	1e-05
Unigene2645	PDK_30s1181921g001	1e-05
Unigene2645	PDK_30s819191g002	1e-05
Unigene2671	PDK_30s1043421g004	1e-05
Unigene2671	PDK_30s936001g005	1e-05
Unigene2671	PDK_30s675891g003	1e-05
Unigene2671	PDK_30s934551g002	1e-05
Unigene2671	PDK_30s855711g006	1e-05
Unigene2671	PDK_30s943301g031	1e-05
Unigene2686	PDK_30s1103811g002	1e-05
Unigene2690	PDK_30s928161g002	1e-05
Unigene2693	PDK_30s65509536g001	1e-05
Unigene2721	PDK_30s927531g001	1e-05
Unigene2721	PDK_30s966581g002	1e-05
Unigene2729	PDK_30s1099461g001	1e-05
Unigene2729	PDK_30s672071g001	1e-05
Unigene2736	PDK_30s815741g002	1e-05
Unigene2761	PDK_30s1183851g001	1e-05
Unigene2761	PDK_30s993691g003	1e-05
Unigene2761	PDK_30s1126301g003	1e-05
Unigene2765	PDK_30s943301g007	1e-05
Unigene2766	PDK_30s1070141g001	1e-05
Unigene2772	PDK_30s988291g002	1e-05
Unigene2779	PDK_30s696511g001	1e-05
Unigene2797	PDK_30s658071g005	1e-05
Unigene2799	PDK_30s654541g003	1e-05
Unigene2799	PDK_30s65509376g001	1e-05
Unigene2799	PDK_30s904561g005	1e-05
Unigene2799	PDK_30s785921g002	1e-05
Unigene2799	PDK_30s703811g004	1e-05
Unigene2799	PDK_30s865321g001	1e-05
Unigene2799	PDK_30s704661g006	1e-05
Unigene2799	PDK_30s1016001g008	1e-05
Unigene2799	PDK_30s1098021g001	1e-05
Unigene2799	PDK_30s884221g001	1e-05
Unigene2799	PDK_30s1164431g001	1e-05
Unigene2799	PDK_30s791431g001	1e-05
Unigene2799	PDK_30s1100431g001	1e-05
Unigene2799	PDK_30s1141221g007	1e-05
Unigene2799	PDK_30s700321g004	1e-05
Unigene2799	PDK_30s686501g001	1e-05
Unigene2799	PDK_30s687031g001	1e-05
Unigene2799	PDK_30s1122801g006	1e-05
Unigene2806	PDK_30s764791g001	1e-05
Unigene2806	PDK_30s1069811g008	1e-05
Unigene2816	PDK_30s65509272g005	1e-05
Unigene2819	PDK_30s700961g002	1e-05
Unigene2820	PDK_30s793181g001	1e-05
Unigene2820	PDK_30s737851g001	1e-05
Unigene2820	PDK_30s700961g002	1e-05
Unigene2820	PDK_30s1197791g013	1e-05
Unigene2834	PDK_30s1205861g002	1e-05
Unigene2835	PDK_30s658151g001	1e-05
Unigene2835	PDK_30s891181g002	1e-05
Unigene2839	PDK_30s894611g001	1e-05
Unigene2839	PDK_30s1107951g006	1e-05
Unigene2839	PDK_30s1046841g001	1e-05
Unigene2839	PDK_30s943301g002	1e-05
Unigene2839	PDK_30s1088541g003	1e-05
Unigene2839	PDK_30s903491g006	1e-05
Unigene2840	PDK_30s700751g001	1e-05
Unigene2840	PDK_30s1074671g003	1e-05
Unigene2840	PDK_30s925061g001	1e-05
Unigene2840	PDK_30s960261g008	1e-05
Unigene2840	PDK_30s876091g001	1e-05
Unigene2840	PDK_30s1043421g004	1e-05
Unigene2840	PDK_30s1003481g004	1e-05
Unigene2916	PDK_30s758561g001	1e-05
Unigene2916	PDK_30s662431g001	1e-05
Unigene2916	PDK_30s940751g001	1e-05
Unigene2916	PDK_30s873951g007	1e-05
Unigene2916	PDK_30s1042301g003	1e-05
Unigene2916	PDK_30s845391g001	1e-05
Unigene2916	PDK_30s1106821g001	1e-05
Unigene2916	PDK_30s712401g001	1e-05
Unigene2961	PDK_30s762641g003	1e-05
Unigene2962	PDK_30s816351g001	1e-05
Unigene2996	PDK_30s1060571g002	1e-05
Unigene2998	PDK_30s663981g012	1e-05
Unigene3019	PDK_30s766901g003	1e-05
Unigene3019	PDK_30s843961g001	1e-05
Unigene3020	PDK_30s875471g001	1e-05
Unigene3022	PDK_30s772531g002	1e-05
Unigene3025	PDK_30s705211g001	1e-05
Unigene3044	PDK_30s1158191g001	1e-05
Unigene3044	PDK_30s816511g004	1e-05
Unigene3046	PDK_30s993581g003	1e-05
Unigene3046	PDK_30s790811g001	1e-05
Unigene3046	PDK_30s679611g007	1e-05
Unigene3046	PDK_30s798651g004	1e-05
Unigene3046	PDK_30s6550948g006	1e-05
Unigene3046	PDK_30s921471g001	1e-05
Unigene3046	PDK_30s821861g006	1e-05
Unigene3046	PDK_30s1106821g001	1e-05
Unigene3046	PDK_30s1060671g001	1e-05
Unigene3046	PDK_30s977681g001	1e-05
Unigene3046	PDK_30s1042301g003	1e-05
Unigene3046	PDK_30s930101g001	1e-05
Unigene3046	PDK_30s761471g001	1e-05
Unigene3046	PDK_30s1057541g002	1e-05
Unigene3046	PDK_30s898701g007	1e-05
Unigene3046	PDK_30s714111g001	1e-05
Unigene3046	PDK_30s1108111g001	1e-05
Unigene3046	PDK_30s870011g002	1e-05
Unigene3046	PDK_30s1029351g001	1e-05
Unigene3046	PDK_30s830701g001	1e-05
Unigene3046	PDK_30s1024211g002	1e-05
Unigene3046	PDK_30s1163321g002	1e-05
Unigene3046	PDK_30s1037591g007	1e-05
Unigene3046	PDK_30s787071g002	1e-05
Unigene3046	PDK_30s1200121g001	1e-05
Unigene3046	PDK_30s1200121g001	1e-05
Unigene3046	PDK_30s888801g003	1e-05
Unigene3046	PDK_30s1141671g001	1e-05
Unigene3046	PDK_30s1154711g001	1e-05
Unigene3046	PDK_30s1070441g004	1e-05
Unigene3046	PDK_30s866631g001	1e-05
Unigene3046	PDK_30s884261g001	1e-05
Unigene3046	PDK_30s884261g001	1e-05
Unigene3046	PDK_30s939871g001	1e-05
Unigene3046	PDK_30s672051g001	1e-05
Unigene3046	PDK_30s1200581g002	1e-05
Unigene3046	PDK_30s941311g002	1e-05
Unigene3046	PDK_30s941311g002	1e-05
Unigene3047	PDK_30s679611g007	1e-05
Unigene3047	PDK_30s798651g004	1e-05
Unigene3047	PDK_30s821861g006	1e-05
Unigene3047	PDK_30s1106821g001	1e-05
Unigene3047	PDK_30s1060671g001	1e-05
Unigene3047	PDK_30s930101g001	1e-05
Unigene3047	PDK_30s761471g001	1e-05
Unigene3047	PDK_30s898701g007	1e-05
Unigene3047	PDK_30s1108111g001	1e-05
Unigene3047	PDK_30s870011g002	1e-05
Unigene3047	PDK_30s830701g001	1e-05
Unigene3047	PDK_30s787071g002	1e-05
Unigene3047	PDK_30s1200121g001	1e-05
Unigene3047	PDK_30s888801g003	1e-05
Unigene3047	PDK_30s1154711g001	1e-05
Unigene3047	PDK_30s1070441g004	1e-05
Unigene3047	PDK_30s884261g001	1e-05
Unigene3047	PDK_30s1200581g002	1e-05
Unigene3047	PDK_30s941311g002	1e-05
Unigene3060	PDK_30s710111g001	1e-05
Unigene3073	PDK_30s690341g003	1e-05
Unigene3073	PDK_30s870011g004	1e-05
Unigene3099	PDK_30s746581g002	1e-05
Unigene3115	PDK_30s687361g003	1e-05
Unigene3115	PDK_30s683221g002	1e-05
Unigene3116	PDK_30s707871g001	1e-05
Unigene3117	PDK_30s1164671g002	1e-05
Unigene3118	PDK_30s1027881g003	1e-05
Unigene3118	PDK_30s1164671g002	1e-05
Unigene3118	PDK_30s1006241g002	1e-05
Unigene3133	PDK_30s865781g002	1e-05
Unigene3133	PDK_30s879641g002	1e-05
Unigene3133	PDK_30s760631g001	1e-05
Unigene3133	PDK_30s677091g001	1e-05
Unigene3133	PDK_30s1053751g001	1e-05
Unigene3133	PDK_30s975841g003	1e-05
Unigene3133	PDK_30s1200121g001	1e-05
Unigene3133	PDK_30s787071g002	1e-05
Unigene3133	PDK_30s995121g001	1e-05
Unigene3133	PDK_30s995121g001	1e-05
Unigene3133	PDK_30s1094971g006	1e-05
Unigene3133	PDK_30s902551g002	1e-05
Unigene3133	PDK_30s888801g003	1e-05
Unigene3133	PDK_30s1001431g001	1e-05
Unigene3133	PDK_30s762461g006	1e-05
Unigene3133	PDK_30s873951g007	1e-05
Unigene3133	PDK_30s873951g007	1e-05
Unigene3133	PDK_30s774911g003	1e-05
Unigene3133	PDK_30s959651g001	1e-05
Unigene3133	PDK_30s687161g006	1e-05
Unigene3133	PDK_30s1141671g001	1e-05
Unigene3133	PDK_30s1031121g001	1e-05
Unigene3133	PDK_30s1031121g002	1e-05
Unigene3133	PDK_30s916311g005	1e-05
Unigene3133	PDK_30s683401g011	1e-05
Unigene3133	PDK_30s845391g001	1e-05
Unigene3133	PDK_30s955761g003	1e-05
Unigene3133	PDK_30s1174331g002	1e-05
Unigene3133	PDK_30s734321g004	1e-05
Unigene3133	PDK_30s945651g001	1e-05
Unigene3151	PDK_30s732371g009	1e-05
Unigene3160	PDK_30s940751g001	1e-05
Unigene3160	PDK_30s857131g001	1e-05
Unigene3160	PDK_30s758561g001	1e-05
Unigene3160	PDK_30s707891g004	1e-05
Unigene3160	PDK_30s1200581g002	1e-05
Unigene3160	PDK_30s791111g002	1e-05
Unigene3160	PDK_30s789691g001	1e-05
Unigene3160	PDK_30s954021g001	1e-05
Unigene3160	PDK_30s830091g002	1e-05
Unigene3160	PDK_30s704181g001	1e-05
Unigene3160	PDK_30s817451g001	1e-05
Unigene3173	PDK_30s1187311g001	1e-05
Unigene3173	PDK_30s792411g002	1e-05
Unigene3180	PDK_30s1140701g002	1e-05
Unigene3193	PDK_30s1180991g001	1e-05
Unigene3193	PDK_30s683371g001	1e-05
Unigene3194	PDK_30s754761g001	1e-05
Unigene3194	PDK_30s931911g001	1e-05
Unigene3194	PDK_30s939551g004	1e-05
Unigene3194	PDK_30s960551g006	1e-05
Unigene3194	PDK_30s928641g001	1e-05
Unigene3194	PDK_30s928641g001	1e-05
Unigene3194	PDK_30s658151g003	1e-05
Unigene3194	PDK_30s658151g003	1e-05
Unigene3198	PDK_30s872811g003	1e-05
Unigene3199	PDK_30s872811g003	1e-05
Unigene3215	PDK_30s882101g004	1e-05
Unigene3215	PDK_30s786771g001	1e-05
Unigene3234	PDK_30s802551g001	1e-05
Unigene3234	PDK_30s1079811g003	1e-05
Unigene3234	PDK_30s897081g001	1e-05
Unigene3234	PDK_30s1064981g002	1e-05
Unigene3234	PDK_30s797451g001	1e-05
Unigene3234	PDK_30s821861g006	1e-05
Unigene3234	PDK_30s733531g001	1e-05
Unigene3234	PDK_30s946221g001	1e-05
Unigene3234	PDK_30s1033711g002	1e-05
Unigene3234	PDK_30s1139451g004	1e-05
Unigene3234	PDK_30s677091g001	1e-05
Unigene3234	PDK_30s791111g002	1e-05
Unigene3235	PDK_30s802551g001	1e-05
Unigene3235	PDK_30s1079811g003	1e-05
Unigene3235	PDK_30s774911g003	1e-05
Unigene3235	PDK_30s797451g001	1e-05
Unigene3235	PDK_30s733531g001	1e-05
Unigene3235	PDK_30s672211g001	1e-05
Unigene3235	PDK_30s857131g001	1e-05
Unigene3235	PDK_30s762461g006	1e-05
Unigene3235	PDK_30s1181921g001	1e-05
Unigene3235	PDK_30s704181g001	1e-05
Unigene3265	PDK_30s731311g003	1e-05
Unigene3266	PDK_30s731311g003	1e-05
Unigene3270	PDK_30s868181g002	1e-05
Unigene3283	PDK_30s677091g001	1e-05
Unigene3283	PDK_30s677091g001	1e-05
Unigene3283	PDK_30s677091g001	1e-05
Unigene3283	PDK_30s941311g002	1e-05
Unigene3283	PDK_30s675541g006	1e-05
Unigene3283	PDK_30s1025821g001	1e-05
Unigene3283	PDK_30s700251g001	1e-05
Unigene3283	PDK_30s1146611g001	1e-05
Unigene3283	PDK_30s6550948g006	1e-05
Unigene3283	PDK_30s712401g001	1e-05
Unigene3283	PDK_30s665281g004	1e-05
Unigene3283	PDK_30s718331g001	1e-05
Unigene3283	PDK_30s886321g001	1e-05
Unigene3283	PDK_30s791111g002	1e-05
Unigene3283	PDK_30s957421g001	1e-05
Unigene3283	PDK_30s734321g004	1e-05
Unigene3283	PDK_30s821861g006	1e-05
Unigene3283	PDK_30s750171g006	1e-05
Unigene3312	PDK_30s868851g002	1e-05
Unigene3315	PDK_30s1160631g002	1e-05
Unigene3326	PDK_30s668531g001	1e-05
Unigene3326	PDK_30s1185041g003	1e-05
Unigene3326	PDK_30s975551g002	1e-05
Unigene3326	PDK_30s1065691g002	1e-05
Unigene3327	PDK_30s841991g001	1e-05
Unigene3327	PDK_30s975551g002	1e-05
Unigene3327	PDK_30s1065691g002	1e-05
Unigene3327	PDK_30s838891g001	1e-05
Unigene3332	PDK_30s660501g001	1e-05
Unigene3333	PDK_30s660501g001	1e-05
Unigene3348	PDK_30s705781g003	1e-05
Unigene3377	PDK_30s974151g005	1e-05
Unigene3381	PDK_30s1210231g001	1e-05
Unigene3429	PDK_30s954021g001	1e-05
Unigene3429	PDK_30s690791g002	1e-05
Unigene3429	PDK_30s6550948g007	1e-05
Unigene3429	PDK_30s869221g002	1e-05
Unigene3429	PDK_30s1074861g024	1e-05
Unigene3430	PDK_30s1074861g024	1e-05
Unigene3430	PDK_30s690791g002	1e-05
Unigene3430	PDK_30s954021g001	1e-05
Unigene3430	PDK_30s6550948g007	1e-05
Unigene3434	PDK_30s783481g001	1e-05
Unigene3434	PDK_30s986861g002	1e-05
Unigene3434	PDK_30s761431g001	1e-05
Unigene3434	PDK_30s1040151g001	1e-05
Unigene3434	PDK_30s781991g001	1e-05
Unigene3434	PDK_30s65509703g004	1e-05
Unigene3434	PDK_30s1212481g007	1e-05
Unigene3451	PDK_30s673101g001	1e-05
Unigene3452	PDK_30s673101g001	1e-05
Unigene3461	PDK_30s766481g001	1e-05
Unigene3468	PDK_30s657581g001	1e-05
Unigene3468	PDK_30s1057761g003	1e-05
Unigene3489	PDK_30s993961g001	1e-05
Unigene3494	PDK_30s657671g001	1e-05
Unigene3499	PDK_30s1006531g003	1e-05
Unigene3499	PDK_30s6550949g009	1e-05
Unigene3499	PDK_30s871741g002	1e-05
Unigene3499	PDK_30s655081g003	1e-05
Unigene3505	PDK_30s692532g002	1e-05
Unigene3506	PDK_30s6550938g017	1e-05
Unigene3506	PDK_30s993871g003	1e-05
Unigene3506	PDK_30s977881g001	1e-05
Unigene3506	PDK_30s1173791g006	1e-05
Unigene3506	PDK_30s1104801g008	1e-05
Unigene3506	PDK_30s1084501g004	1e-05
Unigene3506	PDK_30s992011g001	1e-05
Unigene3506	PDK_30s702051g001	1e-05
Unigene3506	PDK_30s800611g001	1e-05
Unigene3506	PDK_30s886402g002	1e-05
Unigene3510	PDK_30s827991g003	1e-05
Unigene3522	PDK_30s656521g012	1e-05
Unigene3538	PDK_30s1026441g001	1e-05
Unigene3543	PDK_30s828131g003	1e-05
Unigene3543	PDK_30s866171g002	1e-05
Unigene3543	PDK_30s6550938g006	1e-05
Unigene3543	PDK_30s831221g004	1e-05
Unigene3543	PDK_30s699491g003	1e-05
Unigene3543	PDK_30s1140771g002	1e-05
Unigene3543	PDK_30s808281g009	1e-05
Unigene3543	PDK_30s1163321g002	1e-05
Unigene3543	PDK_30s1060671g001	1e-05
Unigene3543	PDK_30s798651g004	1e-05
Unigene3543	PDK_30s1045271g004	1e-05
Unigene3543	PDK_30s1037591g007	1e-05
Unigene3543	PDK_30s1037591g007	1e-05
Unigene3543	PDK_30s962831g001	1e-05
Unigene3543	PDK_30s888801g003	1e-05
Unigene3543	PDK_30s1117341g001	1e-05
Unigene3543	PDK_30s714111g001	1e-05
Unigene3543	PDK_30s714111g001	1e-05
Unigene3543	PDK_30s833181g001	1e-05
Unigene3543	PDK_30s761471g001	1e-05
Unigene3543	PDK_30s742701g001	1e-05
Unigene3543	PDK_30s805131g001	1e-05
Unigene3543	PDK_30s805131g001	1e-05
Unigene3543	PDK_30s866631g001	1e-05
Unigene3543	PDK_30s1197031g001	1e-05
Unigene3543	PDK_30s1122971g002	1e-05
Unigene3543	PDK_30s6550999g002	1e-05
Unigene3543	PDK_30s925721g001	1e-05
Unigene3544	PDK_30s828131g003	1e-05
Unigene3544	PDK_30s866171g002	1e-05
Unigene3544	PDK_30s6550938g006	1e-05
Unigene3544	PDK_30s831221g004	1e-05
Unigene3544	PDK_30s699491g003	1e-05
Unigene3544	PDK_30s1140771g002	1e-05
[truncated: 498,242+ more rows]
