# Supplementary material for: RNA-Seq Analysis of Cocos nucifera: Transcriptome Sequencing and De Novo Assembly for Subsequent Functional Genomics Approaches
Source: PLoS One. 2013 Mar 29;8(3):e59997. doi: 10.1371/journal.pone.0059997 (PMC3612046; doi:10.1371/journal.pone.0059997)
Supplement: Table S2 — Alignment results between unigenes and intergenic sequences of Phoenix dactyltfera. (XLSX) [file pone.0059997.s002.xlsx]

## Sheet: Sheet1
Table S2 Alignment results between unigenes and intergenic sequences of Phoenix dactyltfera
Unigene Name	ID number of contigs of Phoenix dactyltfera	Identity	Length of aligned sequence	Query_start	Query_end	Subject_start	Subject_end	E-value
CL1021.Contig1	gi|321887767|gb|ACYX02063103.1|	94.93	217	1	214	552	768	5e-92
CL1068.Contig1	gi|321950704|gb|ACYX02046638.1|	87.83	460	74	532	821	1275	6e-125
CL1419.Contig1	gi|322082196|gb|ACYX02005871.1|	88.28	239	62	292	2534	2296	2e-64
CL1436.Contig1	gi|321886489|gb|ACYX02063529.1|	90.88	296	257	551	10730	10437	5e-82
CL1450.Contig1	gi|322482482|gb|GL740239.1|	91.16	249	437	685	55664	55911	4e-83
CL1450.Contig1	gi|322052281|gb|ACYX02016105.1|	91.16	249	437	685	2929	3176	4e-83
CL1450.Contig1	gi|322482482|gb|GL740239.1|	86.99	392	7	398	55282	55660	2e-100
CL1450.Contig1	gi|322052281|gb|ACYX02016105.1|	86.99	392	7	398	2547	2925	2e-100
CL1451.Contig1	gi|322067495|gb|ACYX02011009.1|	91.07	403	75	477	13667	14060	2e-140
CL1460.Contig1	gi|321807996|gb|ACYX02086502.1|	86.38	345	26	370	1958	1614	3e-83
CL1524.Contig1	gi|322057264|gb|ACYX02014434.1|	89.53	363	1	362	4052	3691	1e-100
CL1570.Contig1	gi|321796689|gb|ACYX02090095.1|	86.64	434	4	431	1682	1252	1e-100
CL1570.Contig1	gi|321852665|gb|ACYX02074927.1|	86.64	434	4	431	1096	666	1e-100
CL158.Contig1	gi|322054639|gb|ACYX02015311.1|	81.07	428	91	479	6580	6156	8e-59
CL1580.Contig1	gi|322091102|gb|ACYX02002887.1|	89.37	207	204	410	2924	3130	1e-60
CL1587.Contig1	gi|322058947|gb|ACYX02013877.1|	89.37	207	178	384	5859	6065	1e-60
CL1587.Contig1	gi|321839294|gb|ACYX02076208.1|	93.01	229	178	406	2339	2111	4e-88
CL1592.Contig1	gi|321991862|gb|ACYX02032921.1|	87.65	429	1	427	2400	1974	5e-97
CL1597.Contig1	gi|322482948|gb|GL739773.1|	86.29	321	65	383	51137	51456	5e-72
CL1597.Contig1	gi|322074886|gb|ACYX02008541.1|	86.29	321	65	383	5014	5333	5e-72
CL1618.Contig1	gi|321907452|gb|ACYX02056547.1|	89.64	444	1	442	3202	2761	3e-135
CL1618.Contig1	gi|321986161|gb|ACYX02034806.1|	96.15	442	1	442	11372	11813	0
CL1621.Contig1	gi|322483310|gb|GL739411.1|	90.42	334	1	333	376912	377245	3e-110
CL1621.Contig1	gi|322099633|gb|ACYX02000085.1|	90.42	334	1	333	555	888	3e-110
CL1624.Contig1	gi|322482768|gb|GL739953.1|	89.69	262	26	287	26200	26460	2e-79
CL1624.Contig1	gi|322065926|gb|ACYX02011543.1|	89.69	262	26	287	2787	3047	2e-79
CL1634.Contig1	gi|322482874|gb|GL739847.1|	92.16	153	49	201	17142	17294	2e-52
CL1634.Contig1	gi|322071019|gb|ACYX02009826.1|	92.16	153	49	201	17	169	2e-52
CL1637.Contig1	gi|322482874|gb|GL739847.1|	92.11	152	53	204	17143	17294	6e-52
CL1637.Contig1	gi|322071019|gb|ACYX02009826.1|	92.11	152	53	204	18	169	6e-52
CL1641.Contig1	gi|322096849|gb|ACYX02001002.1|	93.15	146	114	256	2217	2072	6e-52
CL1648.Contig1	gi|321925599|gb|ACYX02050392.1|	85.46	619	1	609	4092	4705	4e-123
CL1699.Contig1	gi|322078447|gb|ACYX02007362.1|	88.35	309	39	345	437	744	5e-81
CL1707.Contig1	gi|321864344|gb|ACYX02071107.1|	92.96	199	8	206	633	439	1e-74
CL1711.Contig1	gi|322086132|gb|ACYX02004568.1|	89.08	238	26	263	531	768	1e-69
CL1722.Contig1	gi|321988543|gb|ACYX02034024.1|	91.77	474	117	590	4469	4935	2e-177
CL1772.Contig1	gi|321915694|gb|ACYX02053626.1|	86.09	266	22	276	12803	12538	8e-58
CL607.Contig1	gi|321989545|gb|ACYX02033692.1|	87.02	285	107	382	4468	4752	1e-58
CL707.Contig1	gi|321963067|gb|ACYX02042601.1|	92.54	362	71	432	5187	4827	8e-139
CL94.Contig1	gi|321867788|gb|ACYX02070025.1|	85.34	307	122	428	421	121	7e-63
CL94.Contig2	gi|321867788|gb|ACYX02070025.1|	85.76	344	122	465	421	84	2e-75
Unigene10006	gi|322009523|gb|ACYX02026936.1|	91.79	268	16	281	9617	9882	1e-90
Unigene10028	gi|322051941|gb|ACYX02016232.1|	86.38	323	9	322	1601	1283	3e-73
Unigene1007	gi|321785269|gb|ACYX02094087.1|	89.6	202	11	208	2254	2055	5e-58
Unigene10142	gi|321965282|gb|ACYX02041671.1|	86.22	254	1	254	1466	1232	3e-63
Unigene10222	gi|321866368|gb|ACYX02070487.1|	87.76	237	1	236	2367	2597	6e-57
Unigene10222	gi|321866368|gb|ACYX02070487.1|	89.62	260	244	487	2681	2938	5e-79
Unigene1023	gi|322088644|gb|ACYX02003710.1|	91.43	175	25	199	6470	6297	3e-56
Unigene1026	gi|322062721|gb|ACYX02012611.1|	90.09	232	1	231	14402	14629	2e-67
Unigene1028	gi|321901001|gb|ACYX02058730.1|	90.69	247	55	300	997	1241	4e-78
Unigene104	gi|322482952|gb|GL739769.1|	88.07	327	1	325	23898	23576	2e-89
Unigene104	gi|322075095|gb|ACYX02008474.1|	88.07	327	1	325	20037	19715	2e-89
Unigene10421	gi|322044125|gb|ACYX02019027.1|	82.79	430	1	413	6785	6368	5e-63
Unigene1044	gi|322091142|gb|ACYX02002873.1|	89.3	187	1	187	20557	20371	8e-54
Unigene10468	gi|321919096|gb|ACYX02052501.1|	89.21	278	1	278	7099	6826	2e-64
Unigene10470	gi|321976725|gb|ACYX02037879.1|	89.29	336	10	344	1977	1642	6e-102
Unigene10476	gi|321781637|gb|ACYX02095286.1|	88.11	227	38	263	2136	2357	3e-52
Unigene10476	gi|321897986|gb|ACYX02059724.1|	88.11	227	38	263	2852	2631	3e-52
Unigene10476	gi|321857891|gb|ACYX02073201.1|	92.89	380	39	414	1284	1661	1e-137
Unigene10481	gi|321945130|gb|ACYX02048476.1|	89.9	416	1	415	6014	6429	3e-135
Unigene1050	gi|322482746|gb|GL739975.1|	87.22	227	9	235	46878	46657	4e-56
Unigene1050	gi|322064982|gb|ACYX02011850.1|	87.22	227	9	235	4164	3943	4e-56
Unigene10511	gi|322008096|gb|ACYX02027416.1|	86.14	404	23	419	1006	608	6e-90
Unigene10515	gi|321986838|gb|ACYX02034583.1|	88.52	244	5	242	7610	7853	4e-69
Unigene10516	gi|321950809|gb|ACYX02046605.1|	91.5	200	455	654	14136	13941	1e-64
Unigene1052	gi|322039092|gb|ACYX02020658.1|	87.93	232	1	231	9741	9971	9e-57
Unigene10532	gi|322007748|gb|ACYX02027535.1|	83.3	449	10	446	1684	2113	4e-76
Unigene10536	gi|322483188|gb|GL739533.1|	87.5	240	3	242	7006	6773	4e-56
Unigene10536	gi|322089297|gb|ACYX02003488.1|	87.5	240	3	242	3942	3709	4e-56
Unigene10553	gi|321856569|gb|ACYX02073623.1|	90.5	221	26	246	9780	9998	7e-67
Unigene1058	gi|321959347|gb|ACYX02043823.1|	87.61	226	5	226	2312	2537	2e-57
Unigene10600	gi|322482574|gb|GL740147.1|	91.91	346	90	435	33190	32846	7e-127
Unigene10600	gi|322056424|gb|ACYX02014719.1|	91.91	346	90	435	13730	13386	7e-127
Unigene1061	gi|321979945|gb|ACYX02036792.1|	92.81	292	79	370	11386	11096	2e-111
Unigene10621	gi|322027131|gb|ACYX02024413.1|	98.95	382	1	382	740	1121	0
Unigene10621	gi|322056911|gb|ACYX02014553.1|	98.95	382	1	382	1635	1254	0
Unigene10633	gi|321909078|gb|ACYX02056012.1|	87.74	310	344	651	117	426	1e-81
Unigene10646	gi|322003715|gb|ACYX02028824.1|	93.29	149	76	223	11067	11215	1e-52
Unigene10666	gi|321907236|gb|ACYX02056623.1|	86.97	238	9	240	739	974	9e-51
Unigene10667	gi|321968387|gb|ACYX02040598.1|	88	300	19	310	1417	1715	2e-76
Unigene10681	gi|321963723|gb|ACYX02042383.1|	86.89	267	66	329	217	480	4e-60
Unigene10690	gi|322002820|gb|ACYX02029127.1|	90.38	291	10	297	9093	9383	2e-92
Unigene10700	gi|321853957|gb|ACYX02074476.1|	92.19	794	4	797	5564	6355	0
Unigene10700	gi|321979945|gb|ACYX02036792.1|	94.51	546	329	873	9639	10182	0
Unigene10717	gi|321917350|gb|ACYX02053071.1|	89.54	239	216	454	8039	8277	2e-62
Unigene10717	gi|322011766|gb|ACYX02026202.1|	98.57	140	371	510	1115	1254	2e-68
Unigene10717	gi|321961561|gb|ACYX02043095.1|	90.03	371	73	442	1071	701	7e-115
Unigene10717	gi|322483054|gb|GL739667.1|	98.92	277	234	510	2303	2579	1e-137
Unigene10717	gi|322080979|gb|ACYX02006463.1|	98.92	277	234	510	1019	1295	1e-137
Unigene10717	gi|322056911|gb|ACYX02014553.1|	97.45	510	1	510	2227	1718	0
Unigene1072	gi|322026444|gb|ACYX02024636.1|	92.55	255	1	253	14073	14327	7e-92
Unigene10733	gi|321966385|gb|ACYX02041250.1|	85.26	312	1	312	892	1200	6e-65
Unigene10751	gi|321807508|gb|ACYX02086650.1|	88.56	236	3	238	40	269	1e-63
Unigene10759	gi|322071459|gb|ACYX02009687.1|	89.02	255	2	252	2234	1980	1e-71
Unigene10765	gi|322482920|gb|GL739801.1|	93.8	242	1	242	62396	62637	2e-98
Unigene10765	gi|322073427|gb|ACYX02009028.1|	93.8	242	1	242	45	286	2e-98
Unigene1077	gi|321824994|gb|ACYX02080782.1|	87.21	219	25	243	477	693	6e-52
Unigene10771	gi|321820991|gb|ACYX02082341.1|	89.06	192	147	336	1180	1371	2e-52
Unigene10788	gi|322002775|gb|ACYX02029137.1|	87.43	350	1	343	9869	10217	2e-86
Unigene10792	gi|321859295|gb|ACYX02072770.1|	90	200	1	196	499	698	6e-55
Unigene10793	gi|321945260|gb|ACYX02048430.1|	90.34	176	27	202	674	843	5e-55
Unigene10805	gi|321998779|gb|ACYX02030432.1|	88.26	298	3	299	4179	4459	2e-67
Unigene10810	gi|321914756|gb|ACYX02053941.1|	86.14	267	105	371	2957	3219	4e-51
Unigene10811	gi|321966132|gb|ACYX02041339.1|	88.89	396	1	395	12822	13216	4e-116
Unigene10817	gi|322028925|gb|ACYX02023847.1|	83.61	549	1	545	845	309	6e-94
Unigene10826	gi|322099533|gb|ACYX02000118.1|	87.83	304	1	293	6111	6412	1e-78
Unigene10838	gi|322050048|gb|ACYX02017022.1|	87.77	229	506	731	5097	4869	5e-58
Unigene10839	gi|322050048|gb|ACYX02017022.1|	87.77	229	242	467	5097	4869	3e-58
Unigene10842	gi|322482892|gb|GL739829.1|	85.48	372	26	388	21579	21947	7e-69
Unigene10842	gi|322071855|gb|ACYX02009552.1|	85.48	372	26	388	4228	4596	7e-69
Unigene10842	gi|322033448|gb|ACYX02022412.1|	88.81	438	1	432	2553	2119	2e-124
Unigene1085	gi|321749969|gb|ACYX02102744.1|	93.48	138	1	138	1567	1430	9e-51
Unigene1085	gi|321860233|gb|ACYX02072462.1|	94.12	136	3	138	437	572	6e-52
Unigene10860	gi|322005895|gb|ACYX02028120.1|	90.67	225	23	244	15775	15551	7e-70
Unigene10861	gi|322047677|gb|ACYX02017874.1|	90.69	204	40	243	1761	1958	7e-67
Unigene10882	gi|322035024|gb|ACYX02021929.1|	90.41	292	149	440	4259	3972	2e-96
Unigene10888	gi|321701395|gb|ACYX02124904.1|	94.03	402	83	484	245	646	3e-172
Unigene1089	gi|321693884|gb|ACYX02128397.1|	88.21	246	2	243	257	12	7e-64
Unigene10891	gi|322093147|gb|ACYX02002222.1|	86.34	483	1	481	7553	8023	2e-108
Unigene10912	gi|322054064|gb|ACYX02015503.1|	86.24	407	1	405	3060	3466	4e-94
Unigene10924	gi|322483088|gb|GL739633.1|	93.59	156	106	260	25728	25574	3e-54
Unigene10924	gi|322082499|gb|ACYX02005754.1|	93.59	156	106	260	265	111	3e-54
Unigene10948	gi|322014983|gb|ACYX02025145.1|	90.61	330	1	326	2312	2640	1e-109
Unigene10957	gi|321871263|gb|ACYX02068854.1|	89.45	550	1	549	1978	2524	1e-172
Unigene10975	gi|321917498|gb|ACYX02053025.1|	91.23	308	3	309	906	603	2e-80
Unigene10988	gi|322007401|gb|ACYX02027649.1|	88.02	217	398	609	1511	1727	6e-51
Unigene11	gi|322055844|gb|ACYX02014909.1|	89.25	214	59	272	26195	26408	1e-62
Unigene11	gi|322055844|gb|ACYX02014909.1|	89.5	238	38	272	25833	26070	5e-68
Unigene11000	gi|322060699|gb|ACYX02013279.1|	87.69	260	4	261	1337	1081	1e-59
Unigene11007	gi|322045243|gb|ACYX02018680.1|	89.53	258	13	266	10427	10170	8e-73
Unigene11025	gi|321918208|gb|ACYX02052789.1|	89.33	328	1	328	1922	1596	1e-99
Unigene11028	gi|321947215|gb|ACYX02047789.1|	89.69	320	1	320	14749	15060	8e-92
Unigene11029	gi|322090706|gb|ACYX02003025.1|	89.74	234	5	238	280	47	5e-72
Unigene1103	gi|322483264|gb|GL739457.1|	88.52	305	4	305	85890	86191	4e-69
Unigene1103	gi|322095273|gb|ACYX02001533.1|	88.52	305	4	305	6721	7022	4e-69
Unigene11062	gi|322482978|gb|GL739743.1|	87.27	220	56	275	16200	16410	1e-53
Unigene11062	gi|322076405|gb|ACYX02008038.1|	87.27	220	56	275	616	826	1e-53
Unigene11076	gi|322082294|gb|ACYX02005821.1|	93.67	158	70	227	32397	32240	2e-60
Unigene11082	gi|321835477|gb|ACYX02077454.1|	86.91	298	1	298	1113	1407	2e-73
Unigene11094	gi|322059573|gb|ACYX02013664.1|	88.24	238	5	241	6359	6127	1e-62
Unigene11099	gi|322095723|gb|ACYX02001385.1|	87.07	263	9	271	18537	18275	4e-65
Unigene11099	gi|322095723|gb|ACYX02001385.1|	89.03	401	284	677	18209	17817	2e-110
Unigene11101	gi|322005708|gb|ACYX02028182.1|	87.5	232	10	240	7463	7694	1e-56
Unigene1111	gi|322043536|gb|ACYX02019230.1|	87.4	254	1	250	1540	1790	2e-57
Unigene1113	gi|322064113|gb|ACYX02012143.1|	88.85	269	1	264	13821	13553	9e-76
Unigene11146	gi|322482992|gb|GL739729.1|	93.72	239	114	352	33646	33884	1e-96
Unigene11146	gi|322077503|gb|ACYX02007675.1|	93.72	239	114	352	7882	8120	1e-96
Unigene11147	gi|322033202|gb|ACYX02022490.1|	85.44	261	93	351	605	348	8e-52
Unigene11156	gi|321887242|gb|ACYX02063275.1|	87.2	453	1	445	5905	6357	2e-105
Unigene11160	gi|321758059|gb|ACYX02100045.1|	88.14	194	6	190	924	732	7e-51
Unigene11173	gi|322064711|gb|ACYX02011943.1|	92.2	282	2	283	5206	4925	2e-105
Unigene11183	gi|321889917|gb|ACYX02062400.1|	90.43	188	1	188	241	54	5e-59
Unigene1120	gi|321988373|gb|ACYX02034082.1|	89.63	241	1	241	132	371	1e-71
Unigene11204	gi|321950314|gb|ACYX02046760.1|	92	200	6	205	2189	2388	5e-71
Unigene11210	gi|322088644|gb|ACYX02003710.1|	88.62	246	1	233	1282	1037	1e-71
Unigene11216	gi|322087980|gb|ACYX02003933.1|	91.77	158	25	181	436	593	1e-50
Unigene11223	gi|321887021|gb|ACYX02063350.1|	89.46	351	5	354	5829	6175	6e-102
Unigene11236	gi|322051490|gb|ACYX02016380.1|	84.57	350	237	572	1137	788	6e-60
Unigene11237	gi|321976555|gb|ACYX02037934.1|	87.12	233	66	294	228	1	1e-50
Unigene1124	gi|322482958|gb|GL739763.1|	87	277	1	277	35456	35728	2e-62
Unigene1124	gi|322075429|gb|ACYX02008366.1|	87	277	1	277	6304	6576	2e-62
Unigene1125	gi|322482808|gb|GL739913.1|	89.43	227	42	265	14430	14204	8e-67
Unigene1125	gi|322067878|gb|ACYX02010880.1|	89.43	227	42	265	14430	14204	8e-67
Unigene11255	gi|322076230|gb|ACYX02008096.1|	92.28	259	1	256	1810	2067	8e-93
Unigene11257	gi|322000043|gb|ACYX02030020.1|	87.28	283	1	275	5610	5330	8e-64
Unigene11263	gi|321912126|gb|ACYX02054819.1|	85.9	376	360	733	5023	5395	3e-81
Unigene113	gi|321679815|gb|ACYX02135254.1|	89.47	228	5	232	350	577	1e-68
Unigene1131	gi|322088281|gb|ACYX02003836.1|	90.38	208	1	207	10740	10947	6e-64
Unigene11315	gi|322029452|gb|ACYX02023687.1|	87.36	277	29	304	26311	26584	5e-65
Unigene11324	gi|321952968|gb|ACYX02045918.1|	86.73	226	1	222	1635	1410	2e-52
Unigene1134	gi|322038880|gb|ACYX02020725.1|	85.55	263	1	254	6051	6308	2e-55
Unigene11341	gi|321666020|gb|ACYX02142166.1|	87.61	226	1	223	253	478	2e-56
Unigene11342	gi|322076235|gb|ACYX02008094.1|	90.07	282	3	283	3979	3699	2e-86
Unigene11346	gi|321836048|gb|ACYX02077277.1|	85.89	248	38	276	495	742	1e-50
Unigene11353	gi|321979983|gb|ACYX02036779.1|	86.47	303	14	316	965	1264	1e-68
Unigene11355	gi|322061952|gb|ACYX02012866.1|	90.68	322	7	328	15112	14792	6e-108
Unigene11356	gi|322046742|gb|ACYX02018171.1|	88.46	286	1	285	244	527	1e-77
Unigene11359	gi|322036904|gb|ACYX02021346.1|	91.35	185	1	182	9628	9812	1e-60
Unigene1138	gi|322095372|gb|ACYX02001500.1|	89.57	211	1	211	18142	17932	2e-63
Unigene11399	gi|322007836|gb|ACYX02027508.1|	88.52	209	1	202	15314	15109	2e-54
Unigene114	gi|321978968|gb|ACYX02037127.1|	89.06	256	1	253	10724	10979	1e-71
Unigene1140	gi|321912068|gb|ACYX02054838.1|	92.42	211	1	211	4566	4776	1e-77
Unigene11405	gi|321994547|gb|ACYX02031913.1|	90.64	438	1	433	10650	10218	4e-125
Unigene1142	gi|321980375|gb|ACYX02036651.1|	92.21	154	81	234	761	608	5e-53
Unigene1142	gi|322483232|gb|GL739489.1|	98.71	310	1	310	138631	138940	3e-165
Unigene1142	gi|321794867|gb|ACYX02090828.1|	98.71	310	1	310	1731	1422	3e-165
Unigene1142	gi|322092259|gb|ACYX02002509.1|	98.71	310	1	310	2132	2441	3e-165
Unigene11427	gi|321905380|gb|ACYX02057262.1|	88.18	330	1	329	4	332	8e-89
Unigene11435	gi|322088511|gb|ACYX02003756.1|	92.86	154	3	156	207	360	1e-55
Unigene11437	gi|321770723|gb|ACYX02098901.1|	80.98	694	18	705	1866	1193	4e-77
Unigene11437	gi|321903393|gb|ACYX02057942.1|	80.98	694	18	705	2579	3252	4e-77
Unigene11437	gi|321880841|gb|ACYX02065466.1|	90.07	705	4	708	5836	6539	0
Unigene11444	gi|322482726|gb|GL739995.1|	91.23	171	1	171	2005	1835	7e-56
Unigene11444	gi|322064013|gb|ACYX02012177.1|	91.23	171	1	171	311	141	7e-56
Unigene11454	gi|322081119|gb|ACYX02006394.1|	90.86	197	371	566	6329	6133	1e-61
Unigene11467	gi|322483302|gb|GL739419.1|	89.97	379	2	375	67117	67495	3e-122
Unigene11467	gi|322098787|gb|ACYX02000369.1|	89.97	379	2	375	11482	11860	3e-122
Unigene11474	gi|322039373|gb|ACYX02020569.1|	83.86	502	62	560	3035	3506	2e-97
Unigene11478	gi|321914649|gb|ACYX02053980.1|	90.93	386	25	404	10181	9796	1e-116
Unigene1148	gi|322088457|gb|ACYX02003774.1|	90.48	210	1	210	7831	7623	4e-65
Unigene11484	gi|322094048|gb|ACYX02001927.1|	91.27	275	1	271	6923	6649	4e-96
Unigene115	gi|321704835|gb|ACYX02123198.1|	90.78	282	10	291	734	453	5e-96
Unigene11506	gi|322030428|gb|ACYX02023373.1|	93.98	166	91	255	3854	4017	7e-61
Unigene1151	gi|322033054|gb|ACYX02022538.1|	85.61	278	8	284	28689	28421	3e-60
Unigene11512	gi|321884898|gb|ACYX02064075.1|	87.5	256	20	274	2886	2631	1e-63
Unigene11531	gi|321910980|gb|ACYX02055234.1|	84.12	340	5	336	3282	3619	9e-55
Unigene11542	gi|321946203|gb|ACYX02048125.1|	92.45	159	1	159	485	643	3e-56
Unigene11543	gi|322029558|gb|ACYX02023651.1|	90.4	177	67	243	1720	1544	6e-55
Unigene11549	gi|322078807|gb|ACYX02007242.1|	87.05	224	3	220	6234	6457	5e-52
Unigene11566	gi|322015013|gb|ACYX02025135.1|	92.07	227	1	227	7765	7990	5e-80
Unigene11570	gi|321996669|gb|ACYX02031120.1|	85.29	272	1	267	3220	2949	1e-50
Unigene1158	gi|322483278|gb|GL739443.1|	91.67	252	1	251	89608	89859	9e-88
Unigene1158	gi|322096328|gb|ACYX02001187.1|	91.67	252	1	251	15435	15686	9e-88
Unigene11589	gi|322079012|gb|ACYX02007170.1|	89.74	351	1	345	24576	24926	2e-110
Unigene11590	gi|322079012|gb|ACYX02007170.1|	85.51	497	1	491	24576	25058	3e-114
Unigene11612	gi|322483130|gb|GL739591.1|	88.49	443	4	445	76840	77282	8e-130
Unigene11612	gi|322085063|gb|ACYX02004919.1|	88.49	443	4	445	28295	28737	8e-130
Unigene11618	gi|321807524|gb|ACYX02086644.1|	87.9	248	87	333	1429	1186	4e-63
Unigene1162	gi|322076300|gb|ACYX02008070.1|	89.85	197	28	224	3011	2822	6e-58
Unigene11624	gi|321911713|gb|ACYX02054952.1|	90.95	232	95	325	910	1138	2e-74
Unigene11636	gi|322483130|gb|GL739591.1|	89.42	293	1	291	65353	65061	8e-89
Unigene11636	gi|322085063|gb|ACYX02004919.1|	89.42	293	1	291	16808	16516	8e-89
Unigene11639	gi|322483208|gb|GL739513.1|	85.89	397	176	553	121071	121466	9e-93
Unigene11639	gi|322090487|gb|ACYX02003091.1|	85.89	397	176	553	4321	4716	9e-93
Unigene11659	gi|321705501|gb|ACYX02122864.1|	86.29	518	1	504	263	778	1e-129
Unigene11659	gi|321711020|gb|ACYX02120113.1|	87.21	602	1	588	599	1	5e-166
Unigene11679	gi|322015013|gb|ACYX02025135.1|	86.74	513	89	595	5531	5020	3e-111
Unigene11680	gi|321977492|gb|ACYX02037625.1|	91.88	197	19	215	10330	10134	2e-69
Unigene11681	gi|321882660|gb|ACYX02064824.1|	90.5	400	146	544	8851	8452	4e-135
Unigene11689	gi|322002708|gb|ACYX02029159.1|	95.9	122	76	197	6394	6273	8e-51
Unigene11761	gi|322004988|gb|ACYX02028419.1|	92.02	188	448	635	6298	6111	7e-66
Unigene11761	gi|322004985|gb|ACYX02028420.1|	87.36	451	1	446	3200	2751	3e-111
Unigene11762	gi|322004988|gb|ACYX02028419.1|	92.02	188	148	335	6298	6111	4e-66
Unigene11783	gi|322482958|gb|GL739763.1|	89.39	245	3	247	33338	33577	5e-74
Unigene11783	gi|322075429|gb|ACYX02008366.1|	89.39	245	3	247	4186	4425	5e-74
Unigene11796	gi|321921255|gb|ACYX02051817.1|	92.64	231	25	255	1598	1368	4e-87
Unigene11799	gi|321979539|gb|ACYX02036925.1|	87.91	273	1	264	1740	1468	2e-70
Unigene11801	gi|321871190|gb|ACYX02068879.1|	84.46	341	1	339	786	1122	4e-58
Unigene11814	gi|322482816|gb|GL739905.1|	88.34	223	203	423	62952	63172	4e-54
Unigene11814	gi|322068276|gb|ACYX02010750.1|	88.34	223	203	423	34138	34358	4e-54
Unigene11830	gi|321878172|gb|ACYX02066504.1|	86.72	241	168	408	8170	7930	4e-57
Unigene11835	gi|322483080|gb|GL739641.1|	86.58	380	45	417	15724	15352	4e-85
Unigene11835	gi|322082174|gb|ACYX02005882.1|	86.58	380	45	417	12387	12015	4e-85
Unigene11836	gi|322483056|gb|GL739665.1|	85.14	444	97	530	15669	15240	5e-82
Unigene11836	gi|322081055|gb|ACYX02006425.1|	85.14	444	97	530	15669	15240	5e-82
Unigene11848	gi|321870015|gb|ACYX02069273.1|	86.6	321	44	361	131	450	4e-72
Unigene11862	gi|321959897|gb|ACYX02043643.1|	86.89	366	201	565	29	394	6e-91
Unigene11869	gi|321954587|gb|ACYX02045365.1|	90.74	216	1	216	15280	15066	1e-68
Unigene11875	gi|322483230|gb|GL739491.1|	93.04	158	3	160	152697	152541	1e-55
Unigene11875	gi|322092114|gb|ACYX02002554.1|	93.04	158	3	160	510	354	1e-55
Unigene11884	gi|321961335|gb|ACYX02043159.1|	89.78	186	104	286	2	187	3e-51
Unigene11901	gi|321989605|gb|ACYX02033674.1|	88.48	243	216	457	219	459	1e-60
Unigene11901	gi|321989608|gb|ACYX02033673.1|	91.35	185	9	193	8634	8818	8e-62
Unigene11902	gi|322084999|gb|ACYX02004942.1|	95.28	127	2	128	8426	8552	4e-51
Unigene11916	gi|321747960|gb|ACYX02103406.1|	88.74	293	3	292	210	502	2e-84
Unigene11916	gi|321985792|gb|ACYX02034914.1|	89.08	293	3	292	16575	16283	7e-87
Unigene11933	gi|322095343|gb|ACYX02001509.1|	88.56	306	26	331	34484	34183	3e-85
Unigene11945	gi|322483142|gb|GL739579.1|	91.52	283	1	282	104305	104024	2e-96
Unigene11945	gi|322085885|gb|ACYX02004647.1|	91.52	283	1	282	1287	1006	2e-96
Unigene11951	gi|322483308|gb|GL739413.1|	88.6	351	1	349	352622	352273	2e-96
Unigene11951	gi|322099381|gb|ACYX02000166.1|	88.6	351	1	349	14996	14647	2e-96
Unigene11967	gi|321996795|gb|ACYX02031079.1|	86.15	426	1	423	12662	13084	1e-97
Unigene11991	gi|321859789|gb|ACYX02072603.1|	88.35	206	228	433	3941	4146	5e-55
Unigene11991	gi|322065175|gb|ACYX02011783.1|	88.89	270	455	724	220	485	3e-78
Unigene11996	gi|322032195|gb|ACYX02022806.1|	95.72	257	1	256	10064	9816	2e-116
Unigene11998	gi|321807512|gb|ACYX02086648.1|	90	230	1	229	235	464	7e-70
Unigene12	gi|322055844|gb|ACYX02014909.1|	88.83	188	73	260	26221	26408	6e-52
Unigene1200	gi|322483296|gb|GL739425.1|	90.19	265	1	265	7756	8019	8e-73
Unigene1200	gi|322098176|gb|ACYX02000569.1|	90.19	265	1	265	5386	5649	8e-73
Unigene12002	gi|321994161|gb|ACYX02032104.1|	92	150	147	296	2096	2245	1e-50
Unigene12013	gi|322482884|gb|GL739837.1|	87.45	239	106	335	73543	73305	3e-57
Unigene12013	gi|322071485|gb|ACYX02009678.1|	87.45	239	106	335	3954	3716	3e-57
Unigene12025	gi|321903762|gb|ACYX02057819.1|	96.2	184	76	259	2365	2182	7e-83
Unigene12031	gi|321996197|gb|ACYX02031270.1|	90.28	216	34	243	7008	7223	2e-60
Unigene12043	gi|321797122|gb|ACYX02089952.1|	86.31	263	2	264	1602	1847	6e-68
Unigene12048	gi|321790043|gb|ACYX02092499.1|	82.83	396	1	393	1578	1216	3e-64
Unigene12053	gi|321987420|gb|ACYX02034398.1|	85.99	578	8	577	15084	15660	2e-131
Unigene12062	gi|322042274|gb|ACYX02019646.1|	89.14	304	5	308	939	1240	2e-90
Unigene12068	gi|321871758|gb|ACYX02068685.1|	87.85	576	39	613	1057	1602	1e-169
Unigene1207	gi|321783773|gb|ACYX02094578.1|	89.95	189	1	189	3	191	2e-57
Unigene12071	gi|321792013|gb|ACYX02091853.1|	89.47	228	3	230	172	397	8e-67
Unigene12071	gi|321995228|gb|ACYX02031576.1|	93.02	215	65	279	5183	5395	1e-77
Unigene12077	gi|321973038|gb|ACYX02039037.1|	85.1	302	1	302	8074	8360	1e-68
Unigene12078	gi|322483268|gb|GL739453.1|	88.32	214	19	228	11161	10948	3e-57
Unigene12078	gi|322095454|gb|ACYX02001473.1|	88.32	214	19	228	5962	5749	3e-57
Unigene12087	gi|322059352|gb|ACYX02013745.1|	88.37	258	81	338	4671	4418	2e-68
Unigene1209	gi|322081525|gb|ACYX02006193.1|	90.87	230	23	244	8827	9056	8e-76
Unigene12102	gi|322047442|gb|ACYX02017957.1|	91.71	181	362	542	6737	6557	9e-62
Unigene12102	gi|322047442|gb|ACYX02017957.1|	92.02	376	2	376	7198	6823	6e-140
Unigene12107	gi|321895088|gb|ACYX02060676.1|	92.65	272	5	276	265	535	5e-102
Unigene12153	gi|321734466|gb|ACYX02108391.1|	84.52	420	1	407	899	490	8e-81
Unigene12154	gi|322003533|gb|ACYX02028877.1|	85.34	266	34	286	1964	1700	8e-52
Unigene12156	gi|322034788|gb|ACYX02022005.1|	87.2	250	1	244	3741	3990	3e-60
Unigene12158	gi|321971283|gb|ACYX02039633.1|	88.73	204	19	222	1275	1478	9e-57
Unigene12160	gi|322042823|gb|ACYX02019465.1|	92.58	229	27	255	241	469	1e-85
Unigene12168	gi|321961553|gb|ACYX02043098.1|	90.95	199	134	330	22304	22106	9e-64
Unigene12169	gi|321961553|gb|ACYX02043098.1|	90.43	230	61	288	22335	22106	9e-73
Unigene12170	gi|322067922|gb|ACYX02010867.1|	93.1	145	154	298	148	4	2e-52
Unigene12171	gi|321925291|gb|ACYX02050486.1|	89.33	225	7	220	248	472	2e-70
Unigene12179	gi|322483010|gb|GL739711.1|	87.87	239	68	305	46782	47019	2e-58
Unigene12179	gi|322078515|gb|ACYX02007339.1|	87.87	239	68	305	413	650	2e-58
Unigene12184	gi|322073390|gb|ACYX02009040.1|	94.62	130	1	130	144	15	7e-51
Unigene12186	gi|321827311|gb|ACYX02080059.1|	85.71	329	27	354	593	275	2e-71
Unigene12189	gi|322055792|gb|ACYX02014925.1|	92.27	194	49	241	203	10	3e-67
Unigene12200	gi|321878701|gb|ACYX02066316.1|	88.65	229	1	229	848	628	1e-53
Unigene12201	gi|321892042|gb|ACYX02061707.1|	89.86	483	1	481	4339	4817	1e-140
Unigene12225	gi|321702327|gb|ACYX02124439.1|	83.61	366	25	387	483	135	7e-62
Unigene12225	gi|322483212|gb|GL739509.1|	88.86	377	11	387	34328	33963	5e-115
Unigene12225	gi|322090808|gb|ACYX02002991.1|	88.86	377	11	387	8275	7910	5e-115
Unigene12229	gi|322081614|gb|ACYX02006149.1|	92.67	191	276	466	2129	1941	2e-68
Unigene12229	gi|322081614|gb|ACYX02006149.1|	92.39	276	2	275	3203	2928	2e-102
Unigene12230	gi|322081614|gb|ACYX02006149.1|	92.39	276	2	275	3203	2928	1e-102
Unigene12262	gi|322085033|gb|ACYX02004931.1|	87.37	293	1	277	17031	16740	1e-74
Unigene12264	gi|321977272|gb|ACYX02037700.1|	87.59	266	21	286	9984	9725	2e-70
Unigene12270	gi|321970705|gb|ACYX02039818.1|	90.82	294	1	289	7010	7302	2e-95
Unigene12272	gi|321962616|gb|ACYX02042753.1|	89.42	293	1	293	41	333	1e-90
Unigene12283	gi|322483254|gb|GL739467.1|	90.34	290	1	290	17175	17461	7e-92
Unigene12283	gi|322094152|gb|ACYX02001892.1|	90.34	290	1	290	1257	1543	7e-92
Unigene12284	gi|322012182|gb|ACYX02026057.1|	85.9	390	158	541	4769	4381	3e-83
Unigene12295	gi|321790023|gb|ACYX02092506.1|	85.42	391	4	369	203	592	1e-90
Unigene12301	gi|321922255|gb|ACYX02051456.1|	87.46	335	5	336	1682	2014	2e-83
Unigene12304	gi|322482958|gb|GL739763.1|	91.49	376	2	375	22953	23327	2e-133
Unigene12304	gi|322075432|gb|ACYX02008365.1|	91.49	376	2	375	14592	14966	2e-133
Unigene12306	gi|321999764|gb|ACYX02030111.1|	84.89	311	158	463	1441	1132	1e-60
Unigene12323	gi|321877306|gb|ACYX02066797.1|	88.72	266	493	758	54	319	6e-64
Unigene12334	gi|322086132|gb|ACYX02004568.1|	90.87	252	30	281	4792	5041	3e-83
Unigene12337	gi|322482974|gb|GL739747.1|	86.45	273	35	299	50288	50560	3e-63
Unigene12337	gi|322076219|gb|ACYX02008100.1|	86.45	273	35	299	42146	42418	3e-63
Unigene1234	gi|322089898|gb|ACYX02003285.1|	91.2	250	1	243	21008	20760	2e-85
Unigene12340	gi|322078134|gb|ACYX02007471.1|	87.74	310	3	310	3018	3327	3e-79
Unigene12341	gi|321873575|gb|ACYX02068054.1|	88	250	130	378	5770	6016	1e-63
Unigene12350	gi|322055667|gb|ACYX02014970.1|	90.6	298	2	299	540	246	1e-93
Unigene12358	gi|322042382|gb|ACYX02019613.1|	88.62	325	17	340	5483	5161	3e-91
Unigene12367	gi|322057948|gb|ACYX02014215.1|	90.74	216	1	216	9848	9634	1e-68
Unigene12372	gi|321919793|gb|ACYX02052280.1|	90.03	301	9	306	783	489	4e-88
Unigene12381	gi|321916625|gb|ACYX02053315.1|	93.07	202	1	201	13040	13240	2e-72
Unigene12404	gi|322047873|gb|ACYX02017810.1|	86.69	308	1	305	1287	1581	3e-67
Unigene12406	gi|321940947|gb|ACYX02049818.1|	82.95	563	67	615	11865	11313	9e-84
Unigene12414	gi|322080593|gb|ACYX02006625.1|	88.89	270	1	269	6369	6100	6e-77
Unigene1242	gi|322087038|gb|ACYX02004255.1|	90.13	223	6	217	5204	4982	3e-59
Unigene12446	gi|321913447|gb|ACYX02054377.1|	91.33	173	1	173	1420	1249	9e-55
Unigene12446	gi|321913447|gb|ACYX02054377.1|	90.72	291	92	382	1230	940	7e-99
Unigene12454	gi|321961039|gb|ACYX02043260.1|	90.62	256	1	255	14858	14605	5e-78
Unigene12456	gi|321922127|gb|ACYX02051498.1|	93.49	169	175	342	400	568	6e-62
Unigene12475	gi|322011540|gb|ACYX02026275.1|	88.89	207	2	207	4789	4583	3e-56
Unigene12486	gi|321960838|gb|ACYX02043332.1|	93.86	277	178	454	2888	2614	2e-112
Unigene12486	gi|322000819|gb|ACYX02029777.1|	95.83	288	164	451	379	94	5e-131
Unigene12493	gi|321769032|gb|ACYX02099426.1|	83.41	452	1	434	96	541	2e-79
Unigene1251	gi|321915651|gb|ACYX02053644.1|	88.07	243	37	276	578	819	4e-59
Unigene12510	gi|321920013|gb|ACYX02052214.1|	93.39	257	1	257	801	545	1e-102
Unigene12515	gi|321918208|gb|ACYX02052789.1|	91.02	167	44	210	1946	2112	9e-54
Unigene12518	gi|322074367|gb|ACYX02008709.1|	85.92	355	20	373	1479	1820	1e-75
Unigene12537	gi|321946996|gb|ACYX02047862.1|	93.16	190	37	225	13075	13264	2e-57
Unigene12540	gi|322050319|gb|ACYX02016887.1|	91.01	278	1	277	420	696	3e-91
Unigene12545	gi|321900943|gb|ACYX02058749.1|	85.36	280	1	267	2917	2639	2e-58
Unigene12552	gi|321875191|gb|ACYX02067516.1|	97.14	140	1	140	600	739	1e-63
Unigene12558	gi|322483056|gb|GL739665.1|	91.28	218	2	219	47139	46922	1e-74
Unigene12558	gi|322081045|gb|ACYX02006430.1|	91.28	218	2	219	6289	6072	1e-74
Unigene1258	gi|321967445|gb|ACYX02040913.1|	87.84	222	14	235	15340	15119	6e-58
Unigene12581	gi|322051082|gb|ACYX02016541.1|	91.11	225	1	225	3739	3515	2e-76
Unigene12590	gi|321967873|gb|ACYX02040777.1|	94.2	207	3	209	1506	1301	3e-82
Unigene12603	gi|321890866|gb|ACYX02062089.1|	88.89	198	257	453	999	802	7e-53
Unigene12603	gi|321907413|gb|ACYX02056560.1|	90.04	241	1	239	5822	6062	2e-74
Unigene12604	gi|321907413|gb|ACYX02056560.1|	90.91	242	1	240	5822	6063	7e-80
Unigene12610	gi|322036611|gb|ACYX02021437.1|	84.12	296	14	303	1152	857	7e-52
Unigene12613	gi|321873591|gb|ACYX02068048.1|	88.13	219	147	363	3166	3384	1e-56
Unigene1262	gi|321997640|gb|ACYX02030799.1|	88.94	217	1	214	4919	4704	2e-58
Unigene12625	gi|321920009|gb|ACYX02052215.1|	90.61	181	357	537	185	6	1e-54
Unigene12626	gi|321920009|gb|ACYX02052215.1|	92.12	292	1	292	296	6	1e-106
Unigene12628	gi|321920233|gb|ACYX02052142.1|	90.38	208	15	222	2467	2674	5e-66
Unigene12640	gi|321916640|gb|ACYX02053312.1|	88.97	517	136	648	40	548	4e-145
Unigene12660	gi|321964714|gb|ACYX02041956.1|	90.95	232	58	288	867	637	2e-73
Unigene12665	gi|321994581|gb|ACYX02031896.1|	86.2	413	1	401	2340	2751	1e-95
Unigene12675	gi|322051751|gb|ACYX02016294.1|	93.42	243	1	243	1250	1010	9e-92
Unigene12675	gi|321705983|gb|ACYX02122619.1|	91.41	326	1	320	324	1	3e-113
Unigene12678	gi|321881783|gb|ACYX02065129.1|	86.84	228	1	228	427	651	7e-53
Unigene12682	gi|321924824|gb|ACYX02050635.1|	90.65	310	18	327	3136	3445	2e-105
Unigene12688	gi|322047388|gb|ACYX02017977.1|	94.24	139	1	139	67	205	1e-53
Unigene12689	gi|321842477|gb|ACYX02075185.1|	88.84	251	1	251	1701	1950	2e-70
Unigene12717	gi|322064200|gb|ACYX02012113.1|	89.74	351	17	365	2176	1834	3e-110
Unigene12727	gi|321696340|gb|ACYX02127299.1|	94.2	224	7	230	393	616	2e-92
Unigene12728	gi|321974565|gb|ACYX02038532.1|	95.07	223	2	223	2540	2320	2e-89
Unigene12731	gi|321827551|gb|ACYX02079982.1|	90.62	192	4	195	2351	2541	4e-59
Unigene12733	gi|322025594|gb|ACYX02024906.1|	87.9	405	522	921	3281	3683	3e-100
Unigene12743	gi|321802661|gb|ACYX02088214.1|	88.71	443	3	441	641	207	1e-123
Unigene12745	gi|322084128|gb|ACYX02005208.1|	87.25	251	1	250	1832	2082	6e-61
Unigene12748	gi|321824166|gb|ACYX02081120.1|	82.78	389	10	374	914	529	5e-57
Unigene12764	gi|322483278|gb|GL739443.1|	89.43	681	40	719	84309	84975	0
Unigene12764	gi|322096328|gb|ACYX02001187.1|	89.43	681	40	719	10136	10802	0
Unigene1278	gi|322074459|gb|ACYX02008676.1|	91.32	242	1	242	9386	9627	3e-84
Unigene12785	gi|321990273|gb|ACYX02033468.1|	86.35	249	2	248	6590	6344	9e-54
Unigene1279	gi|321966123|gb|ACYX02041342.1|	88.35	266	1	266	8115	8380	1e-74
Unigene12799	gi|322051809|gb|ACYX02016274.1|	86.07	402	10	406	137	531	2e-78
Unigene12799	gi|322051806|gb|ACYX02016275.1|	90.32	310	86	395	14	318	4e-85
Unigene12800	gi|322051809|gb|ACYX02016274.1|	87.35	245	4	247	291	531	5e-56
Unigene12800	gi|322051806|gb|ACYX02016275.1|	94.09	237	1	236	84	318	1e-93
Unigene12834	gi|321979166|gb|ACYX02037055.1|	91.25	320	1	319	2479	2164	1e-107
Unigene12836	gi|322482712|gb|GL740009.1|	90.38	260	25	281	14952	15206	6e-81
Unigene12836	gi|322063279|gb|ACYX02012424.1|	90.38	260	25	281	13164	13418	6e-81
Unigene12838	gi|322482712|gb|GL740009.1|	88.34	223	25	244	14952	15172	1e-57
Unigene12838	gi|322063279|gb|ACYX02012424.1|	88.34	223	25	244	13164	13384	1e-57
Unigene12839	gi|322090726|gb|ACYX02003019.1|	90.66	182	81	261	5668	5849	3e-55
Unigene12870	gi|322054037|gb|ACYX02015511.1|	86.22	254	1	251	1760	2013	1e-53
Unigene12871	gi|321943760|gb|ACYX02048942.1|	88.7	230	113	340	1219	1448	4e-63
Unigene12880	gi|322085810|gb|ACYX02004669.1|	83.98	362	1	362	10014	9671	3e-64
Unigene12886	gi|322482592|gb|GL740129.1|	92.31	195	9	201	10989	11183	9e-69
Unigene12886	gi|322057249|gb|ACYX02014438.1|	92.31	195	9	201	10989	11183	9e-69
Unigene12888	gi|321842159|gb|ACYX02075290.1|	86.18	275	20	287	6329	6596	2e-53
Unigene12892	gi|322027889|gb|ACYX02024177.1|	88.35	249	50	296	6981	7228	8e-65
Unigene12894	gi|321925056|gb|ACYX02050557.1|	85.94	249	58	303	2269	2517	1e-50
Unigene12894	gi|321803099|gb|ACYX02088090.1|	91.57	166	169	328	358	523	5e-53
Unigene12894	gi|321990512|gb|ACYX02033386.1|	87.24	243	62	303	16375	16617	2e-58
Unigene12894	gi|321925056|gb|ACYX02050557.1|	89.13	230	59	286	2609	2838	1e-62
Unigene12894	gi|321990512|gb|ACYX02033386.1|	90.78	217	74	288	16719	16935	9e-67
Unigene12894	gi|322097853|gb|ACYX02000672.1|	91.82	220	104	323	1	219	1e-75
Unigene12894	gi|322097856|gb|ACYX02000671.1|	91.51	271	58	328	9659	9929	1e-96
Unigene12897	gi|322004123|gb|ACYX02028695.1|	92.06	189	128	316	692	504	1e-66
Unigene12939	gi|322080928|gb|ACYX02006480.1|	93.33	315	1	314	3545	3855	1e-118
Unigene12942	gi|322030436|gb|ACYX02023370.1|	91.43	245	50	294	15171	15412	1e-84
Unigene12951	gi|322483286|gb|GL739435.1|	91.56	320	48	361	33207	33526	7e-114
Unigene12951	gi|322097085|gb|ACYX02000920.1|	91.56	320	48	361	8006	8325	7e-114
Unigene1296	gi|321952584|gb|ACYX02046011.1|	89.75	244	1	244	6363	6120	8e-76
Unigene12966	gi|321913341|gb|ACYX02054412.1|	91.63	239	1	239	256	494	2e-84
Unigene12967	gi|321956674|gb|ACYX02044683.1|	89.9	208	32	237	2767	2560	4e-59
Unigene1297	gi|321965769|gb|ACYX02041460.1|	88.57	280	5	281	552	829	1e-68
Unigene12985	gi|322059573|gb|ACYX02013664.1|	89.31	262	1	258	6149	5890	6e-74
Unigene12992	gi|321961440|gb|ACYX02043137.1|	96.09	128	95	222	1980	2107	2e-54
Unigene12997	gi|322482840|gb|GL739881.1|	91.47	258	1	258	65381	65636	1e-86
Unigene12997	gi|322069557|gb|ACYX02010329.1|	91.47	258	1	258	15503	15758	1e-86
Unigene13	gi|321794191|gb|ACYX02091158.1|	94.49	254	11	263	4002	4255	1e-105
Unigene13	gi|321894382|gb|ACYX02060922.1|	94.49	254	11	263	529	782	1e-105
Unigene13004	gi|321992941|gb|ACYX02032573.1|	87	323	413	720	13821	14143	8e-85
Unigene13010	gi|322004112|gb|ACYX02028699.1|	93.41	258	1	257	396	653	7e-101
Unigene13015	gi|321839051|gb|ACYX02076300.1|	91.88	160	63	221	216	57	5e-52
Unigene13017	gi|321977272|gb|ACYX02037700.1|	87.35	253	5	256	3859	4105	1e-59
Unigene13045	gi|321832144|gb|ACYX02078542.1|	87.08	271	1	268	486	752	3e-57
Unigene13047	gi|321923804|gb|ACYX02050965.1|	95	160	10	166	558	717	5e-59
Unigene13057	gi|322064933|gb|ACYX02011865.1|	88.69	283	145	425	862	580	5e-80
Unigene13057	gi|322064933|gb|ACYX02011865.1|	88.64	396	561	951	424	32	6e-92
Unigene13086	gi|321874735|gb|ACYX02067672.1|	86.62	456	3	457	8867	8416	4e-110
Unigene13090	gi|321781121|gb|ACYX02095455.1|	89.62	212	342	553	235	25	4e-61
Unigene13090	gi|321825464|gb|ACYX02080628.1|	89.62	212	342	553	5020	4810	4e-61
Unigene13093	gi|322006521|gb|ACYX02027934.1|	93.15	146	198	343	20059	20204	5e-53
Unigene131	gi|321972703|gb|ACYX02039149.1|	87.55	273	12	279	6874	7145	3e-60
Unigene13105	gi|322003597|gb|ACYX02028858.1|	90.5	400	1	399	898	1295	2e-133
Unigene13130	gi|321979743|gb|ACYX02036859.1|	89.64	338	4	341	23891	23556	4e-103
Unigene13136	gi|321999066|gb|ACYX02030338.1|	86.55	238	33	269	34658	34422	1e-50
Unigene13147	gi|321945246|gb|ACYX02048437.1|	90.8	250	18	261	2417	2666	3e-66
Unigene1315	gi|322483002|gb|GL739719.1|	90.91	242	2	241	35565	35806	5e-77
Unigene1315	gi|322077981|gb|ACYX02007522.1|	90.91	242	2	241	25748	25989	5e-77
Unigene13165	gi|322004096|gb|ACYX02028705.1|	85.37	328	1	323	534	855	1e-68
Unigene13176	gi|322483200|gb|GL739521.1|	87.6	250	1	246	14088	13841	1e-62
Unigene13176	gi|322090024|gb|ACYX02003239.1|	87.6	250	1	246	6605	6358	1e-62
Unigene13180	gi|322068304|gb|ACYX02010741.1|	89.55	201	25	225	4822	4625	1e-55
Unigene13232	gi|322081401|gb|ACYX02006254.1|	89.43	265	2	266	2141	1880	7e-80
Unigene13244	gi|321910909|gb|ACYX02055276.1|	85.44	309	209	502	1172	866	9e-53
Unigene13253	gi|321876706|gb|ACYX02067003.1|	89.41	340	53	392	3633	3297	2e-102
Unigene13259	gi|322039373|gb|ACYX02020569.1|	89.4	283	1	279	1565	1288	2e-74
Unigene13266	gi|322092099|gb|ACYX02002560.1|	86.05	294	3	275	27092	26799	6e-71
Unigene13271	gi|322079776|gb|ACYX02006907.1|	91.54	201	70	270	10198	10398	3e-69
Unigene13299	gi|321996548|gb|ACYX02031155.1|	85.92	703	1	675	718	21	2e-168
Unigene13314	gi|322036865|gb|ACYX02021358.1|	93.79	161	27	187	100	260	4e-62
Unigene13315	gi|321921845|gb|ACYX02051590.1|	91.88	160	1	160	3051	3210	3e-54
Unigene13330	gi|321964270|gb|ACYX02042183.1|	88.4	250	47	296	672	425	5e-68
Unigene13343	gi|321909081|gb|ACYX02056011.1|	88.38	413	2	402	471	61	5e-109
Unigene13348	gi|322088281|gb|ACYX02003836.1|	87.31	457	25	476	11009	11460	4e-104
Unigene1335	gi|322082591|gb|ACYX02005719.1|	91.33	196	32	227	605	800	3e-66
Unigene13395	gi|322482650|gb|GL740071.1|	92.9	155	12	166	71071	70917	4e-56
Unigene13395	gi|322060011|gb|ACYX02013510.1|	92.9	155	12	166	2575	2421	4e-56
Unigene13397	gi|322007648|gb|ACYX02027570.1|	95.86	145	290	434	4316	4460	7e-62
Unigene13398	gi|321880200|gb|ACYX02065777.1|	88.69	221	24	241	9858	10076	7e-56
Unigene13401	gi|322002206|gb|ACYX02029329.1|	91.26	206	1	205	6481	6276	1e-67
Unigene1342	gi|322072110|gb|ACYX02009469.1|	86.79	265	21	284	781	520	7e-58
Unigene13430	gi|322004706|gb|ACYX02028511.1|	92.13	305	38	338	22609	22909	2e-101
Unigene13435	gi|322482716|gb|GL740005.1|	94.96	139	68	206	74673	74811	5e-56
Unigene13435	gi|322063518|gb|ACYX02012343.1|	94.96	139	68	206	789	927	5e-56
Unigene13435	gi|322071325|gb|ACYX02009728.1|	96.06	203	81	283	308	510	8e-92
Unigene13435	gi|321945115|gb|ACYX02048482.1|	96.57	233	51	283	11755	11523	1e-109
Unigene13435	gi|322045471|gb|ACYX02018605.1|	96.57	233	51	283	4988	4756	1e-109
Unigene13436	gi|321908503|gb|ACYX02056203.1|	86.44	236	1	235	828	1063	9e-52
Unigene13436	gi|321908490|gb|ACYX02056207.1|	83.89	329	30	357	4282	3955	9e-55
Unigene13471	gi|321964338|gb|ACYX02042148.1|	87.94	282	1	278	11293	11573	5e-71
Unigene13486	gi|321808871|gb|ACYX02086222.1|	86.3	292	33	324	1996	2285	1e-66
Unigene1351	gi|322025967|gb|ACYX02024789.1|	92.86	238	2	239	8226	8462	6e-89
Unigene13513	gi|321725562|gb|ACYX02112852.1|	84.88	430	88	511	1	420	1e-85
Unigene13518	gi|321914749|gb|ACYX02053944.1|	86.96	322	12	325	324	5	2e-69
Unigene13520	gi|322035035|gb|ACYX02021925.1|	90.72	237	67	292	41	277	2e-79
Unigene13544	gi|321753823|gb|ACYX02101445.1|	82.94	293	25	310	2251	1978	7e-52
Unigene13544	gi|322039040|gb|ACYX02020674.1|	89.23	195	35	222	2611	2417	3e-54
Unigene13556	gi|321992708|gb|ACYX02032649.1|	91.54	201	1	201	3088	3286	3e-64
Unigene13557	gi|321957865|gb|ACYX02044308.1|	90.64	438	20	446	384	821	1e-150
Unigene13575	gi|321853201|gb|ACYX02074746.1|	88.43	242	25	265	6002	5761	6e-65
Unigene13584	gi|322084185|gb|ACYX02005193.1|	91.74	230	1	230	3132	2906	1e-80
Unigene13585	gi|321961977|gb|ACYX02042956.1|	90.91	187	29	215	7887	8073	6e-61
Unigene13592	gi|322037867|gb|ACYX02021047.1|	89.47	228	1	228	8418	8191	1e-68
Unigene13622	gi|322050113|gb|ACYX02016990.1|	90.37	218	4	221	15051	14836	4e-65
Unigene13624	gi|321969037|gb|ACYX02040386.1|	87.37	293	11	302	1809	1533	2e-77
Unigene13628	gi|322482588|gb|GL740133.1|	90.59	170	50	219	33038	33206	8e-51
Unigene13628	gi|322057044|gb|ACYX02014504.1|	90.59	170	50	219	11152	11320	8e-51
Unigene13638	gi|322039895|gb|ACYX02020399.1|	95.15	227	1	226	27772	27546	9e-97
Unigene13658	gi|322034775|gb|ACYX02022009.1|	89.2	213	5	217	13661	13873	4e-62
Unigene13659	gi|321894621|gb|ACYX02060840.1|	87.75	253	5	256	12029	11777	2e-64
Unigene13663	gi|322095119|gb|ACYX02001581.1|	89.8	196	1	196	4161	3967	8e-57
Unigene13730	gi|321899767|gb|ACYX02059145.1|	93.41	167	1	167	639	474	1e-60
Unigene13735	gi|321863261|gb|ACYX02071468.1|	90.24	205	135	339	844	640	2e-64
Unigene13736	gi|322066805|gb|ACYX02011247.1|	92.81	167	38	204	15184	15018	5e-61
Unigene13741	gi|321984963|gb|ACYX02035164.1|	87.65	243	56	294	5888	6130	1e-59
Unigene13762	gi|321810202|gb|ACYX02085797.1|	89.78	274	70	343	2865	3133	5e-78
Unigene13765	gi|322483288|gb|GL739433.1|	88.56	201	403	603	82199	82005	4e-55
Unigene13765	gi|322097249|gb|ACYX02000871.1|	88.56	201	403	603	11394	11200	4e-55
Unigene13785	gi|322483138|gb|GL739583.1|	85.77	548	9	532	19317	18774	3e-129
Unigene13785	gi|322085664|gb|ACYX02004718.1|	85.77	548	9	532	1728	1185	3e-129
Unigene13789	gi|321988705|gb|ACYX02033968.1|	85.44	309	1	289	1466	1773	3e-55
Unigene1379	gi|321953150|gb|ACYX02045857.1|	93.12	218	1	218	5183	5400	4e-84
Unigene13800	gi|322087630|gb|ACYX02004055.1|	92.09	392	1	390	2296	2683	3e-144
Unigene13820	gi|322064434|gb|ACYX02012034.1|	86.53	245	45	288	274	515	1e-50
Unigene13836	gi|321958310|gb|ACYX02044165.1|	90.15	203	32	232	2205	2407	1e-58
Unigene13837	gi|321950444|gb|ACYX02046717.1|	93.49	169	1	169	2274	2106	2e-64
Unigene13837	gi|321723888|gb|ACYX02113698.1|	88.76	258	1	248	257	513	3e-69
Unigene13851	gi|321680522|gb|ACYX02134898.1|	89.09	220	1	210	534	317	4e-65
Unigene1387	gi|322096149|gb|ACYX02001247.1|	83.84	359	6	353	9125	8767	4e-63
Unigene13879	gi|322483294|gb|GL739427.1|	92.96	199	37	235	170026	169828	2e-67
Unigene13879	gi|322097929|gb|ACYX02000647.1|	92.96	199	37	235	4187	3989	2e-67
Unigene13895	gi|322482570|gb|GL740151.1|	91.88	160	55	214	7693	7534	2e-54
Unigene13895	gi|322056280|gb|ACYX02014767.1|	91.88	160	55	214	6592	6433	2e-54
Unigene13898	gi|322482474|gb|GL740247.1|	91.57	178	89	265	62035	61858	7e-58
Unigene13898	gi|322051975|gb|ACYX02016219.1|	91.57	178	89	265	3252	3075	7e-58
Unigene13916	gi|322052616|gb|ACYX02015994.1|	91.53	189	246	431	8546	8734	5e-63
Unigene13944	gi|322098303|gb|ACYX02000527.1|	85.42	439	25	459	155	574	3e-80
Unigene13963	gi|321941556|gb|ACYX02049615.1|	86.01	286	58	332	5265	4980	7e-53
Unigene13973	gi|321987857|gb|ACYX02034258.1|	97.48	119	87	205	633	751	1e-53
Unigene1399	gi|321911962|gb|ACYX02054874.1|	81.92	426	66	473	1705	1280	1e-67
Unigene14003	gi|321982348|gb|ACYX02036018.1|	92.05	239	1	235	1559	1797	4e-83
Unigene14003	gi|321982348|gb|ACYX02036018.1|	90.63	427	280	704	1801	2223	2e-137
Unigene14015	gi|322062282|gb|ACYX02012754.1|	88.62	369	1	368	11611	11245	2e-105
Unigene14054	gi|322482524|gb|GL740197.1|	93.19	191	28	218	60997	61186	2e-70
Unigene14054	gi|322054206|gb|ACYX02015453.1|	93.19	191	28	218	497	686	2e-70
Unigene14064	gi|322008371|gb|ACYX02027317.1|	92.07	164	121	283	1828	1665	3e-54
Unigene14066	gi|322069590|gb|ACYX02010319.1|	90.91	165	1	163	740	576	9e-51
Unigene14088	gi|322483056|gb|GL739665.1|	89.96	249	1	249	51348	51594	5e-77
Unigene14088	gi|322081045|gb|ACYX02006430.1|	89.96	249	1	249	10498	10744	5e-77
Unigene14126	gi|322483060|gb|GL739661.1|	87.68	487	233	702	80916	80437	3e-127
Unigene14126	gi|322081153|gb|ACYX02006378.1|	87.68	487	233	702	4671	4192	3e-127
Unigene14137	gi|321889792|gb|ACYX02062443.1|	88.28	290	76	359	8160	7871	3e-76
Unigene14166	gi|321904243|gb|ACYX02057653.1|	83.87	341	3	337	7370	7030	2e-56
Unigene14169	gi|322482740|gb|GL739981.1|	89.67	184	1	184	28592	28775	3e-54
Unigene14169	gi|322064755|gb|ACYX02011926.1|	89.67	184	1	184	241	424	3e-54
Unigene14169	gi|322483182|gb|GL739539.1|	92.45	159	1	159	10596	10754	4e-56
Unigene14169	gi|322088879|gb|ACYX02003632.1|	92.45	159	1	159	2692	2850	4e-56
Unigene14178	gi|321995261|gb|ACYX02031565.1|	89.71	379	168	545	1561	1184	1e-117
Unigene1419	gi|322043076|gb|ACYX02019381.1|	92.31	234	50	282	7116	7349	4e-84
Unigene142	gi|321914472|gb|ACYX02054039.1|	88.35	206	18	223	2723	2928	1e-55
Unigene1420	gi|322061421|gb|ACYX02013050.1|	88.28	401	1	394	1301	902	1e-106
Unigene14203	gi|322062430|gb|ACYX02012709.1|	93.55	186	1	185	1898	2083	7e-70
Unigene14228	gi|322037353|gb|ACYX02021214.1|	92.9	169	1	169	5835	5667	5e-62
Unigene1423	gi|321985074|gb|ACYX02035126.1|	87.32	410	35	430	673	1077	1e-109
Unigene1424	gi|322009585|gb|ACYX02026917.1|	87.74	318	84	394	1670	1984	2e-71
Unigene14250	gi|322482716|gb|GL740005.1|	87.07	232	2	225	25645	25414	2e-55
Unigene14250	gi|322063536|gb|ACYX02012337.1|	87.07	232	2	225	21939	21708	2e-55
Unigene14256	gi|322051790|gb|ACYX02016281.1|	87.83	452	124	572	507	56	1e-126
Unigene14275	gi|322097339|gb|ACYX02000838.1|	87.45	725	9	723	14079	13374	5e-175
Unigene14276	gi|322097339|gb|ACYX02000838.1|	89.36	235	389	617	13606	13374	7e-63
Unigene14276	gi|322097339|gb|ACYX02000838.1|	86.63	359	9	367	14079	13735	1e-82
Unigene14296	gi|322483176|gb|GL739545.1|	93.39	242	53	294	2111	2352	5e-96
Unigene14296	gi|322088502|gb|ACYX02003759.1|	93.39	242	53	294	1298	1539	5e-96
Unigene14316	gi|321798192|gb|ACYX02089601.1|	87.71	236	245	479	5	239	2e-56
Unigene14324	gi|321981292|gb|ACYX02036362.1|	92	175	141	315	1627	1801	8e-61
Unigene1433	gi|321988564|gb|ACYX02034015.1|	92.57	175	20	194	175	1	3e-63
Unigene14374	gi|321817273|gb|ACYX02083556.1|	91.46	199	15	213	232	430	4e-68
Unigene14398	gi|322482946|gb|GL739775.1|	86.63	359	23	357	63544	63186	9e-92
Unigene14398	gi|322074740|gb|ACYX02008583.1|	86.63	359	23	357	4511	4153	9e-92
Unigene14414	gi|322080582|gb|ACYX02006629.1|	85.77	246	1	241	31770	31528	6e-52
Unigene14442	gi|322081710|gb|ACYX02006101.1|	85.37	287	12	294	1646	1364	1e-53
Unigene14443	gi|321881730|gb|ACYX02065145.1|	94.82	251	182	431	2604	2354	5e-106
Unigene14458	gi|321886016|gb|ACYX02063694.1|	90.65	278	1	275	4524	4255	2e-85
Unigene14548	gi|322038682|gb|ACYX02020787.1|	84.69	307	6	311	17599	17307	8e-58
Unigene14574	gi|322008863|gb|ACYX02027153.1|	84.75	354	2	345	6850	7198	4e-66
Unigene14591	gi|321981013|gb|ACYX02036454.1|	85.66	286	27	302	670	952	8e-53
Unigene14606	gi|321863077|gb|ACYX02071530.1|	89.15	461	100	545	215	675	3e-139
Unigene14614	gi|322039310|gb|ACYX02020589.1|	91.7	253	2	254	1119	1370	2e-88
Unigene14617	gi|321729120|gb|ACYX02111082.1|	89.32	206	101	306	396	191	3e-60
Unigene14624	gi|322482984|gb|GL739737.1|	90.08	242	50	291	6308	6549	8e-77
Unigene14624	gi|322076906|gb|ACYX02007874.1|	90.08	242	50	291	243	484	8e-77
Unigene14648	gi|322483280|gb|GL739441.1|	91.72	169	1	169	28585	28752	1e-54
Unigene14648	gi|322096491|gb|ACYX02001130.1|	91.72	169	1	169	1703	1870	1e-54
Unigene14662	gi|321878724|gb|ACYX02066308.1|	87.31	457	108	558	294	746	8e-115
Unigene1467	gi|321864709|gb|ACYX02070989.1|	92.78	388	1	379	8937	8550	8e-154
Unigene14673	gi|322483180|gb|GL739541.1|	86.55	238	2	238	11835	12070	4e-51
Unigene14673	gi|322088736|gb|ACYX02003680.1|	86.55	238	2	238	2084	2319	4e-51
Unigene14709	gi|322088451|gb|ACYX02003776.1|	89.14	221	162	379	24657	24438	1e-57
Unigene14721	gi|321879279|gb|ACYX02066154.1|	83.56	365	1	340	1054	691	7e-68
Unigene14747	gi|321756468|gb|ACYX02100569.1|	85.16	256	10	257	455	708	1e-51
Unigene14754	gi|322052797|gb|ACYX02015933.1|	89.21	241	29	266	4110	3872	1e-65
Unigene14756	gi|321876016|gb|ACYX02067237.1|	93.8	258	1	252	2049	2306	4e-106
Unigene14758	gi|322073831|gb|ACYX02008890.1|	87.69	325	98	407	2681	3005	5e-91
Unigene14759	gi|322073831|gb|ACYX02008890.1|	87.69	325	54	363	2681	3005	4e-91
Unigene14800	gi|321778408|gb|ACYX02096345.1|	87.07	263	1	261	1228	1488	1e-50
Unigene14818	gi|322085589|gb|ACYX02004745.1|	87.74	261	2	259	2534	2794	2e-67
Unigene14851	gi|321888507|gb|ACYX02062867.1|	90.32	217	5	221	1394	1610	3e-69
Unigene14896	gi|322482880|gb|GL739841.1|	87.99	358	1	348	40891	40534	9e-98
Unigene14896	gi|322071273|gb|ACYX02009745.1|	87.99	358	1	348	8444	8087	9e-98
Unigene14903	gi|321993219|gb|ACYX02032491.1|	88.28	256	14	267	3562	3809	5e-71
Unigene14913	gi|321954092|gb|ACYX02045543.1|	91.57	249	1	249	814	1061	6e-86
Unigene14919	gi|322483294|gb|GL739427.1|	85.87	283	295	568	204348	204069	5e-52
Unigene14919	gi|322097917|gb|ACYX02000651.1|	85.87	283	295	568	6451	6172	5e-52
Unigene14920	gi|322483294|gb|GL739427.1|	88.73	213	5	217	203162	202952	9e-58
Unigene14920	gi|322097917|gb|ACYX02000651.1|	88.73	213	5	217	5265	5055	9e-58
Unigene14950	gi|322086020|gb|ACYX02004606.1|	90.32	186	10	194	9237	9052	2e-55
Unigene1497	gi|321918575|gb|ACYX02052673.1|	89.75	244	19	258	1189	949	5e-68
Unigene14975	gi|322042629|gb|ACYX02019531.1|	89.56	316	5	320	3472	3158	3e-97
Unigene14979	gi|322039469|gb|ACYX02020537.1|	85.06	348	18	346	6744	6397	1e-75
Unigene14989	gi|321865047|gb|ACYX02070885.1|	85.14	276	408	683	312	38	8e-54
Unigene14998	gi|321870228|gb|ACYX02069207.1|	88.85	269	75	342	8995	8734	2e-71
Unigene14998	gi|321916628|gb|ACYX02053314.1|	89.44	341	9	344	3474	3813	6e-102
Unigene15049	gi|321974830|gb|ACYX02038446.1|	86.36	264	11	266	4941	4678	3e-63
Unigene15087	gi|321919046|gb|ACYX02052519.1|	91.93	223	218	440	1712	1491	4e-77
Unigene15177	gi|322483130|gb|GL739591.1|	93.16	351	1	351	76323	76671	6e-140
Unigene15177	gi|322085063|gb|ACYX02004919.1|	93.16	351	1	351	27778	28126	6e-140
Unigene15178	gi|322483300|gb|GL739421.1|	85.67	356	65	419	52191	52545	1e-75
Unigene15178	gi|322098610|gb|ACYX02000430.1|	85.67	356	65	419	24400	24754	1e-75
Unigene1519	gi|322483148|gb|GL739573.1|	88.82	313	20	330	78094	78400	4e-83
Unigene1519	gi|322086364|gb|ACYX02004491.1|	88.82	313	20	330	10120	10426	4e-83
Unigene15198	gi|322010425|gb|ACYX02026643.1|	88.56	542	1	540	20812	21350	5e-156
Unigene1520	gi|322483148|gb|GL739573.1|	89.13	322	20	339	78094	78409	1e-88
Unigene1520	gi|322086364|gb|ACYX02004491.1|	89.13	322	20	339	10120	10435	1e-88
Unigene15202	gi|321981208|gb|ACYX02036387.1|	90.94	287	192	477	4721	4436	4e-76
Unigene15215	gi|321965430|gb|ACYX02041596.1|	90.72	345	7	351	3163	2819	3e-119
Unigene15240	gi|321977961|gb|ACYX02037464.1|	90.17	234	1	234	12271	12501	4e-53
Unigene15247	gi|321715671|gb|ACYX02117796.1|	89.77	264	22	282	818	556	2e-79
Unigene15260	gi|322078597|gb|ACYX02007311.1|	88.94	199	106	301	4933	4735	7e-52
Unigene15263	gi|321983842|gb|ACYX02035536.1|	83.08	396	1	381	1540	1146	1e-63
Unigene15263	gi|321999246|gb|ACYX02030279.1|	87.16	444	1	439	14	442	1e-112
Unigene15290	gi|322003602|gb|ACYX02028857.1|	94.52	146	88	233	1073	928	1e-57
Unigene15291	gi|322003602|gb|ACYX02028857.1|	92.02	188	19	203	1115	928	6e-65
Unigene15298	gi|321809150|gb|ACYX02086126.1|	90.4	250	169	418	447	695	4e-79
Unigene15357	gi|321667984|gb|ACYX02141183.1|	88.77	374	1	373	501	137	1e-100
Unigene15369	gi|322008304|gb|ACYX02027343.1|	94.78	134	397	530	14156	14289	8e-53
Unigene15380	gi|321814423|gb|ACYX02084428.1|	90.31	258	8	261	417	161	3e-60
Unigene15404	gi|321922910|gb|ACYX02051245.1|	86.03	272	59	330	569	835	6e-61
Unigene15428	gi|321997746|gb|ACYX02030767.1|	87.76	286	21	306	15623	15907	2e-74
Unigene15433	gi|321751187|gb|ACYX02102321.1|	87.9	347	14	358	432	778	2e-94
Unigene15437	gi|321989605|gb|ACYX02033674.1|	88.24	374	11	383	1842	2212	7e-104
Unigene15437	gi|321989605|gb|ACYX02033674.1|	87.4	500	420	918	2214	2710	9e-128
Unigene15459	gi|322483214|gb|GL739507.1|	86.71	346	137	474	104143	103801	6e-78
Unigene15459	gi|322090859|gb|ACYX02002974.1|	86.71	346	137	474	10956	10614	6e-78
Unigene15472	gi|322042080|gb|ACYX02019707.1|	88.44	225	13	236	782	1005	5e-57
Unigene15473	gi|322042080|gb|ACYX02019707.1|	88.44	225	13	236	782	1005	5e-57
Unigene155	gi|321984885|gb|ACYX02035188.1|	89.72	321	1	320	826	519	6e-105
Unigene15535	gi|322037716|gb|ACYX02021098.1|	85.8	352	1	342	17796	18146	3e-70
Unigene1555	gi|322045876|gb|ACYX02018465.1|	85.62	313	43	347	25017	25324	9e-71
Unigene15593	gi|322070971|gb|ACYX02009842.1|	86.27	335	146	472	1916	1582	2e-78
Unigene15593	gi|321892042|gb|ACYX02061707.1|	90.68	279	200	472	3602	3324	1e-94
Unigene15594	gi|321892042|gb|ACYX02061707.1|	93.94	198	21	218	3520	3324	4e-77
Unigene15594	gi|322070971|gb|ACYX02009842.1|	97.25	218	1	218	1799	1582	1e-105
Unigene15597	gi|322483084|gb|GL739637.1|	88.4	293	1	290	29676	29384	3e-82
Unigene15597	gi|322082266|gb|ACYX02005836.1|	88.4	293	1	290	1935	1643	3e-82
Unigene15640	gi|321887770|gb|ACYX02063102.1|	87.67	219	30	247	229	447	1e-53
Unigene15660	gi|321944377|gb|ACYX02048733.1|	88.24	340	1	338	1082	1421	4e-92
Unigene15670	gi|322049713|gb|ACYX02017176.1|	90.98	366	3	365	2115	2480	2e-117
Unigene15687	gi|322065368|gb|ACYX02011721.1|	93.97	232	5	236	10793	10563	2e-92
Unigene15692	gi|322483126|gb|GL739595.1|	88.69	327	14	332	67349	67026	5e-84
Unigene15692	gi|322084700|gb|ACYX02005015.1|	88.69	327	14	332	17704	17381	5e-84
Unigene15698	gi|322039295|gb|ACYX02020595.1|	91.9	210	1	209	1848	2057	3e-72
Unigene15700	gi|322058096|gb|ACYX02014167.1|	88.51	296	1	294	876	589	2e-79
Unigene15711	gi|321979444|gb|ACYX02036963.1|	90.26	421	1	421	3388	3803	7e-127
Unigene15716	gi|322038710|gb|ACYX02020778.1|	88.6	272	79	348	969	1240	7e-71
Unigene15717	gi|321866412|gb|ACYX02070468.1|	89.14	304	9	312	1401	1701	3e-85
Unigene15720	gi|322097361|gb|ACYX02000830.1|	91.9	284	1	284	14889	14606	2e-104
Unigene15736	gi|321969551|gb|ACYX02040210.1|	89.47	342	14	355	18291	17950	7e-108
Unigene15744	gi|321997789|gb|ACYX02030753.1|	89.05	274	31	300	1532	1262	6e-74
Unigene1575	gi|322483164|gb|GL739557.1|	84.07	295	454	747	66484	66202	5e-55
Unigene1575	gi|322087496|gb|ACYX02004098.1|	84.07	295	454	747	5410	5128	5e-55
Unigene1576	gi|322483164|gb|GL739557.1|	84.07	295	349	642	66484	66202	4e-55
Unigene1576	gi|322087496|gb|ACYX02004098.1|	84.07	295	349	642	5410	5128	4e-55
Unigene15814	gi|322483214|gb|GL739507.1|	90	240	8	246	33534	33302	1e-74
Unigene15814	gi|322090874|gb|ACYX02002970.1|	90	240	8	246	17363	17131	1e-74
Unigene15815	gi|321797576|gb|ACYX02089807.1|	91.09	202	18	219	5	206	2e-67
Unigene15816	gi|321888077|gb|ACYX02062996.1|	88.22	297	7	302	296	1	1e-78
Unigene15816	gi|321943678|gb|ACYX02048970.1|	87.74	359	10	367	13162	12805	4e-94
Unigene15817	gi|321965982|gb|ACYX02041388.1|	87.34	237	6	242	3935	3706	6e-61
Unigene15818	gi|322034908|gb|ACYX02021969.1|	89.9	208	123	328	24265	24469	8e-58
Unigene15841	gi|321952584|gb|ACYX02046011.1|	89.27	289	37	318	6886	6598	4e-72
Unigene15845	gi|321668752|gb|ACYX02140798.1|	89.43	227	9	234	86	312	1e-65
Unigene15853	gi|322482630|gb|GL740091.1|	91.38	174	1	174	40886	41059	7e-58
Unigene15853	gi|322059060|gb|ACYX02013840.1|	91.38	174	1	174	19008	19181	7e-58
Unigene15859	gi|321998180|gb|ACYX02030627.1|	86.79	280	2	271	10273	10006	8e-70
Unigene15872	gi|322046048|gb|ACYX02018405.1|	91.07	168	185	352	1324	1160	6e-53
Unigene15881	gi|322078597|gb|ACYX02007311.1|	86.96	253	1	253	1979	2228	6e-55
Unigene15889	gi|321895331|gb|ACYX02060601.1|	86.69	263	5	259	11123	10861	5e-59
Unigene15892	gi|321999729|gb|ACYX02030122.1|	89.02	246	1	245	17717	17472	7e-70
Unigene15894	gi|322095310|gb|ACYX02001520.1|	90.99	233	1	230	26802	27034	1e-71
Unigene15895	gi|322483080|gb|GL739641.1|	89.06	329	1	328	16790	17118	9e-98
Unigene15895	gi|322082172|gb|ACYX02005883.1|	89.06	329	1	328	62	390	9e-98
Unigene15897	gi|322036961|gb|ACYX02021330.1|	83.99	331	3	323	17761	17439	2e-59
Unigene15902	gi|321989605|gb|ACYX02033674.1|	90.23	215	1	214	1317	1531	9e-66
Unigene15902	gi|321994499|gb|ACYX02031937.1|	94.42	215	1	214	9230	9442	2e-82
Unigene15917	gi|322082090|gb|ACYX02005924.1|	86.92	237	5	240	269	504	1e-52
Unigene15941	gi|322079438|gb|ACYX02007024.1|	91.14	271	2	269	1372	1104	3e-88
Unigene15943	gi|321864435|gb|ACYX02071073.1|	95.74	282	1	280	5797	5516	1e-127
Unigene15957	gi|322046910|gb|ACYX02018125.1|	90.36	166	11	176	8	173	1e-50
Unigene15971	gi|322070971|gb|ACYX02009842.1|	90.24	246	8	252	2464	2220	1e-74
Unigene15979	gi|321688135|gb|ACYX02131092.1|	95.07	142	34	175	153	12	6e-58
Unigene15995	gi|322053543|gb|ACYX02015682.1|	89.47	228	9	236	2148	2375	2e-68
Unigene15996	gi|321895331|gb|ACYX02060601.1|	85.51	352	7	353	10438	10787	3e-70
Unigene16000	gi|322083832|gb|ACYX02005308.1|	92.67	150	122	270	2446	2297	1e-50
Unigene16003	gi|321982611|gb|ACYX02035938.1|	86.42	302	1	300	2224	2515	2e-67
Unigene16004	gi|322008805|gb|ACYX02027173.1|	96.75	154	1	154	2079	1931	6e-70
Unigene16004	gi|322009658|gb|ACYX02026887.1|	100	136	66	201	3590	3725	4e-71
Unigene16022	gi|322098490|gb|ACYX02000469.1|	86.44	236	14	249	17563	17338	2e-54
Unigene16052	gi|321992389|gb|ACYX02032750.1|	89.95	199	1	198	3006	2809	3e-56
Unigene16058	gi|322066383|gb|ACYX02011390.1|	88.28	290	1	288	5089	4800	6e-80
Unigene16064	gi|322483220|gb|GL739501.1|	89.64	251	112	362	136440	136190	2e-77
Unigene16064	gi|322091240|gb|ACYX02002835.1|	89.64	251	112	362	275	25	2e-77
Unigene16066	gi|322483212|gb|GL739509.1|	89.47	247	101	346	16126	15880	1e-72
Unigene16066	gi|322090812|gb|ACYX02002990.1|	89.47	247	101	346	1325	1079	1e-72
Unigene16077	gi|321915482|gb|ACYX02053701.1|	83.82	309	1	306	613	311	3e-51
Unigene16084	gi|322082676|gb|ACYX02005687.1|	93.22	177	1	177	3366	3542	7e-67
Unigene16085	gi|321878355|gb|ACYX02066439.1|	95.77	142	100	241	350	209	7e-60
Unigene16085	gi|322013294|gb|ACYX02025698.1|	90.72	194	267	460	79	272	3e-62
Unigene16085	gi|322008805|gb|ACYX02027173.1|	98.67	679	1	679	2417	3095	0
Unigene16094	gi|322082180|gb|ACYX02005879.1|	88.38	198	4	201	20338	20141	3e-53
Unigene161	gi|321886972|gb|ACYX02063368.1|	91.35	185	62	234	583	767	3e-66
Unigene16104	gi|322482824|gb|GL739897.1|	90.14	355	1	352	57063	57417	8e-114
Unigene16104	gi|322068653|gb|ACYX02010625.1|	90.14	355	1	352	25118	25472	8e-114
Unigene16106	gi|321734243|gb|ACYX02108500.1|	87.7	244	7	250	17	259	2e-61
Unigene16110	gi|321913130|gb|ACYX02054479.1|	91.45	234	2	235	895	1127	2e-79
Unigene16123	gi|322034383|gb|ACYX02022121.1|	91.12	214	22	235	235	22	5e-72
Unigene16140	gi|321892326|gb|ACYX02061614.1|	86.49	259	12	263	3362	3618	3e-60
Unigene16150	gi|322012049|gb|ACYX02026102.1|	85.76	302	203	499	923	622	4e-61
Unigene16155	gi|322483162|gb|GL739559.1|	89.5	200	4	203	95946	95748	8e-57
Unigene16155	gi|322087437|gb|ACYX02004118.1|	89.5	200	4	203	4117	3919	8e-57
Unigene16159	gi|322099076|gb|ACYX02000271.1|	91.81	232	4	235	7092	6862	1e-80
Unigene16178	gi|322028045|gb|ACYX02024128.1|	97.16	317	1	317	7285	7601	4e-143
Unigene16192	gi|322483276|gb|GL739445.1|	90.03	341	5	345	20244	19914	4e-109
Unigene16192	gi|322096231|gb|ACYX02001221.1|	90.03	341	5	345	20244	19914	4e-109
Unigene16193	gi|322033559|gb|ACYX02022378.1|	87.88	363	1	363	159	515	6e-93
Unigene162	gi|322051164|gb|ACYX02016501.1|	87.09	302	1	298	398	111	9e-70
Unigene16216	gi|322083425|gb|ACYX02005434.1|	88.24	255	2	254	3947	3693	1e-68
Unigene16218	gi|321947748|gb|ACYX02047613.1|	85.66	258	73	320	3709	3453	5e-53
Unigene16232	gi|322040403|gb|ACYX02020237.1|	93.45	275	6	279	45451	45177	1e-108
Unigene16258	gi|321771052|gb|ACYX02098787.1|	95.77	142	97	238	45	186	3e-60
Unigene16265	gi|322009425|gb|ACYX02026968.1|	87.81	279	49	311	7092	6814	1e-81
Unigene16278	gi|321875449|gb|ACYX02067428.1|	91.76	267	1	261	362	628	3e-97
Unigene16290	gi|322089889|gb|ACYX02003288.1|	91.73	423	2	417	25075	25492	9e-151
Unigene16316	gi|321985691|gb|ACYX02034942.1|	94.12	136	1	136	250	115	9e-52
Unigene16321	gi|321981398|gb|ACYX02036329.1|	89.46	484	212	693	12297	11814	1e-151
Unigene16339	gi|321956590|gb|ACYX02044714.1|	89.68	252	5	254	4630	4379	2e-76
Unigene16342	gi|322053346|gb|ACYX02015749.1|	89.51	286	5	286	12627	12347	2e-79
Unigene16351	gi|321729367|gb|ACYX02110958.1|	89.18	231	1	230	913	683	1e-55
Unigene16351	gi|321914691|gb|ACYX02053966.1|	89.18	231	1	230	5381	5151	1e-55
Unigene16354	gi|322483284|gb|GL739437.1|	92.16	153	21	173	134337	134489	2e-52
Unigene16354	gi|322096814|gb|ACYX02001015.1|	92.16	153	21	173	9447	9599	2e-52
Unigene16359	gi|321982131|gb|ACYX02036089.1|	87.46	279	3	276	965	1243	8e-70
Unigene16363	gi|321729307|gb|ACYX02110988.1|	86.97	307	1	304	210	515	6e-71
Unigene16369	gi|321871413|gb|ACYX02068802.1|	91.04	201	1	201	2764	2964	6e-67
Unigene16381	gi|322483076|gb|GL739645.1|	89.89	188	71	258	46525	46712	1e-56
Unigene16381	gi|322081898|gb|ACYX02006007.1|	89.89	188	71	258	37	224	1e-56
Unigene16382	gi|322092832|gb|ACYX02002330.1|	90.6	266	6	270	1836	1574	2e-82
Unigene16387	gi|321965124|gb|ACYX02041750.1|	90.2	204	51	252	4127	4330	4e-59
Unigene16390	gi|321749207|gb|ACYX02103003.1|	89.05	201	2	200	1041	842	3e-53
Unigene16390	gi|322069590|gb|ACYX02010319.1|	89.85	197	2	196	7487	7296	5e-58
Unigene16409	gi|321899306|gb|ACYX02059298.1|	89.47	190	1	190	3482	3670	4e-53
Unigene16410	gi|321868186|gb|ACYX02069882.1|	89.33	225	16	239	3014	2790	2e-64
Unigene16414	gi|321979743|gb|ACYX02036859.1|	91.96	224	1	218	22593	22370	3e-81
Unigene16425	gi|322033919|gb|ACYX02022268.1|	91.37	394	1	388	4274	4665	3e-116
Unigene16434	gi|321970811|gb|ACYX02039786.1|	89.74	195	16	210	1731	1538	3e-56
Unigene16439	gi|321881095|gb|ACYX02065359.1|	88.89	243	100	339	2461	2219	4e-66
Unigene16446	gi|321920211|gb|ACYX02052149.1|	91.28	195	58	251	907	1101	3e-63
Unigene16447	gi|321957330|gb|ACYX02044474.1|	92.22	167	1	167	170	4	2e-58
Unigene16462	gi|322049713|gb|ACYX02017176.1|	86.9	229	1	225	2724	2496	2e-54
Unigene16470	gi|322483166|gb|GL739555.1|	88.28	273	1	272	39352	39621	9e-73
Unigene16470	gi|322087773|gb|ACYX02004006.1|	88.28	273	1	272	18156	18425	9e-73
Unigene16477	gi|322482902|gb|GL739819.1|	88.93	253	130	382	79394	79646	8e-74
Unigene16477	gi|322072420|gb|ACYX02009370.1|	88.93	253	130	382	307	559	8e-74
Unigene16484	gi|322081267|gb|ACYX02006321.1|	90.87	219	19	236	1001	783	2e-70
Unigene16534	gi|321885493|gb|ACYX02063869.1|	89.87	237	1	236	655	891	1e-71
Unigene16538	gi|322483242|gb|GL739479.1|	87.64	364	1	361	116137	115778	1e-94
Unigene16538	gi|322093176|gb|ACYX02002211.1|	87.64	364	1	361	13416	13057	1e-94
Unigene16542	gi|322070367|gb|ACYX02010063.1|	86.07	280	185	462	18926	18653	2e-59
Unigene16550	gi|322074305|gb|ACYX02008733.1|	89.88	257	3	254	5762	6018	4e-78
Unigene16552	gi|322483176|gb|GL739545.1|	91.58	202	1	201	2911	3111	3e-65
Unigene16552	gi|322088502|gb|ACYX02003759.1|	91.58	202	1	201	2098	2298	3e-65
Unigene16554	gi|322003565|gb|ACYX02028868.1|	87.67	219	2	220	277	495	4e-56
Unigene16557	gi|322482744|gb|GL739977.1|	89.58	192	1	192	23870	23679	1e-56
Unigene16557	gi|322064924|gb|ACYX02011868.1|	89.58	192	1	192	23870	23679	1e-56
Unigene16571	gi|322482710|gb|GL740011.1|	86.67	375	9	373	46186	46559	9e-86
Unigene16571	gi|322063163|gb|ACYX02012461.1|	86.67	375	9	373	29091	29464	9e-86
Unigene16572	gi|321860493|gb|ACYX02072375.1|	84.48	277	1	263	655	927	3e-54
Unigene16574	gi|322483038|gb|GL739683.1|	92.17	217	17	233	53760	53544	8e-79
Unigene16574	gi|322080056|gb|ACYX02006808.1|	92.17	217	17	233	7194	6978	8e-79
Unigene16586	gi|322034010|gb|ACYX02022238.1|	91.11	180	38	215	8944	9123	3e-57
Unigene166	gi|322483180|gb|GL739541.1|	90.31	351	5	352	57417	57763	3e-113
Unigene166	gi|322088717|gb|ACYX02003686.1|	90.31	351	5	352	14424	14770	3e-113
Unigene16601	gi|321919667|gb|ACYX02052319.1|	92.05	176	104	279	7140	7315	2e-61
Unigene16603	gi|321889482|gb|ACYX02062546.1|	86.52	267	23	285	981	717	9e-61
Unigene16620	gi|322482544|gb|GL740177.1|	91.98	212	99	307	62865	63076	1e-71
Unigene16620	gi|322055187|gb|ACYX02015130.1|	91.98	212	99	307	112	323	1e-71
Unigene16627	gi|322482834|gb|GL739887.1|	91.24	251	1	250	10217	10467	1e-68
Unigene16627	gi|322069186|gb|ACYX02010448.1|	91.24	251	1	250	10217	10467	1e-68
Unigene1663	gi|321993839|gb|ACYX02032267.1|	86.97	261	54	313	909	658	3e-51
Unigene16630	gi|321771105|gb|ACYX02098769.1|	87.07	232	4	235	1585	1355	2e-54
Unigene16632	gi|322483256|gb|GL739465.1|	88.64	220	1	219	30661	30442	2e-51
Unigene16632	gi|322094443|gb|ACYX02001796.1|	88.64	220	1	219	220	1	2e-51
Unigene16638	gi|322483292|gb|GL739429.1|	90.71	226	2	226	87098	86873	3e-72
Unigene16638	gi|322097774|gb|ACYX02000701.1|	90.71	226	2	226	10056	9831	3e-72
Unigene16651	gi|321913184|gb|ACYX02054462.1|	87.5	232	1	230	258	486	4e-56
Unigene16660	gi|321999162|gb|ACYX02030307.1|	87.44	215	3	217	2902	2688	8e-54
Unigene16662	gi|321872382|gb|ACYX02068473.1|	85.83	247	1	247	269	510	9e-51
Unigene16680	gi|322010742|gb|ACYX02026544.1|	91.18	238	1	238	5707	5943	2e-79
Unigene16682	gi|321925406|gb|ACYX02050451.1|	86.22	283	1	282	23152	23431	5e-62
Unigene16687	gi|322080401|gb|ACYX02006689.1|	91.11	270	1	270	4545	4277	4e-81
Unigene16688	gi|322025711|gb|ACYX02024868.1|	90.34	176	5	180	1461	1287	6e-52
Unigene16692	gi|321964563|gb|ACYX02042031.1|	91.6	262	1	261	2843	3103	6e-89
Unigene16693	gi|322483252|gb|GL739469.1|	91.35	185	20	204	3362	3545	8e-60
Unigene16693	gi|322094031|gb|ACYX02001931.1|	91.35	185	20	204	3362	3545	8e-60
Unigene167	gi|321890425|gb|ACYX02062226.1|	91.85	184	7	190	5489	5306	5e-64
Unigene16717	gi|321897267|gb|ACYX02059955.1|	90.48	189	2	190	2414	2230	4e-53
Unigene16719	gi|321950136|gb|ACYX02046818.1|	86.42	265	2	264	200	464	3e-57
Unigene16722	gi|321782114|gb|ACYX02095126.1|	86.35	271	9	272	321	591	2e-61
Unigene16729	gi|321994547|gb|ACYX02031913.1|	85.66	258	1	258	20635	20891	4e-53
Unigene16736	gi|321914599|gb|ACYX02053998.1|	87.72	228	13	239	2890	3110	6e-55
Unigene16739	gi|321821854|gb|ACYX02082056.1|	90.32	279	1	270	899	624	4e-87
Unigene16742	gi|322027610|gb|ACYX02024264.1|	89.14	221	20	239	622	840	2e-57
Unigene16746	gi|321885067|gb|ACYX02064013.1|	90.41	219	27	245	1831	1613	2e-70
Unigene16758	gi|322088275|gb|ACYX02003838.1|	94.51	237	1	237	909	673	3e-100
Unigene16766	gi|321967969|gb|ACYX02040745.1|	88.94	208	28	235	15380	15178	4e-53
Unigene16768	gi|321944579|gb|ACYX02048664.1|	91.43	210	3	212	17472	17263	3e-72
Unigene16772	gi|321826386|gb|ACYX02080358.1|	91.6	238	1	238	3589	3352	3e-84
Unigene16799	gi|321986962|gb|ACYX02034535.1|	89.79	235	2	236	4776	4542	7e-73
Unigene16802	gi|321999616|gb|ACYX02030155.1|	90.61	213	10	221	4234	4445	1e-52
Unigene16804	gi|321890741|gb|ACYX02062126.1|	91.15	192	32	221	4675	4862	1e-61
Unigene16815	gi|322482512|gb|GL740209.1|	89.9	208	14	220	53003	52797	4e-59
Unigene16815	gi|322053651|gb|ACYX02015643.1|	89.9	208	14	220	21098	20892	4e-59
Unigene16823	gi|322004363|gb|ACYX02028623.1|	89.11	202	5	205	2290	2486	1e-52
Unigene16825	gi|321953456|gb|ACYX02045757.1|	89.42	208	1	208	7985	8191	3e-59
Unigene16826	gi|321954779|gb|ACYX02045292.1|	90	210	5	208	858	649	1e-59
Unigene16829	gi|322092099|gb|ACYX02002560.1|	90.4	198	8	205	3131	2934	9e-63
Unigene16833	gi|321987032|gb|ACYX02034518.1|	90.91	231	3	233	1727	1497	1e-77
Unigene16835	gi|321994547|gb|ACYX02031913.1|	87.5	224	19	242	14054	14270	6e-58
Unigene16837	gi|322067495|gb|ACYX02011009.1|	89.47	209	283	491	12375	12179	5e-63
Unigene16837	gi|322067495|gb|ACYX02011009.1|	94.15	171	22	190	12645	12475	5e-63
Unigene16856	gi|322483044|gb|GL739677.1|	88.89	342	49	387	53705	54038	3e-76
Unigene16856	gi|322080341|gb|ACYX02006708.1|	88.89	342	49	387	2664	2997	3e-76
Unigene16870	gi|321992698|gb|ACYX02032651.1|	90.62	224	4	226	131	354	1e-70
Unigene16873	gi|322098030|gb|ACYX02000613.1|	89.29	196	181	376	10605	10410	2e-56
Unigene16873	gi|322005785|gb|ACYX02028158.1|	84.53	362	13	363	368	729	1e-69
Unigene16873	gi|322035600|gb|ACYX02021750.1|	85.41	370	13	375	6864	7233	8e-80
Unigene16874	gi|322098030|gb|ACYX02000613.1|	89.74	234	1	234	10643	10410	3e-72
Unigene16897	gi|321825706|gb|ACYX02080553.1|	91.28	195	252	446	107	301	2e-65
Unigene16908	gi|321883570|gb|ACYX02064518.1|	87.41	286	1	286	5110	5394	3e-72
Unigene16910	gi|321749179|gb|ACYX02103014.1|	92.27	220	12	229	596	377	1e-75
Unigene16916	gi|322098498|gb|ACYX02000466.1|	85.64	404	23	422	6025	5629	7e-78
Unigene16916	gi|322001004|gb|ACYX02029720.1|	90.08	373	23	393	531	901	3e-117
Unigene16928	gi|321883002|gb|ACYX02064712.1|	90.28	216	61	274	262	47	8e-67
Unigene16942	gi|321916671|gb|ACYX02053301.1|	90.5	221	4	223	2293	2073	3e-69
Unigene16954	gi|322042629|gb|ACYX02019531.1|	90.18	224	1	223	2873	3091	1e-65
Unigene16973	gi|322482948|gb|GL739773.1|	88.74	222	12	233	14756	14970	6e-61
Unigene16973	gi|322074898|gb|ACYX02008537.1|	88.74	222	12	233	14756	14970	6e-61
Unigene16975	gi|321866746|gb|ACYX02070355.1|	90.4	198	12	209	453	649	4e-60
Unigene16979	gi|321972699|gb|ACYX02039150.1|	90.86	186	253	433	1446	1630	1e-51
Unigene16985	gi|322099369|gb|ACYX02000170.1|	91.02	401	13	411	2891	3291	3e-141
Unigene170	gi|322072454|gb|ACYX02009358.1|	89.47	228	32	259	12409	12636	1e-68
Unigene17011	gi|321878928|gb|ACYX02066234.1|	86.15	390	82	461	199	578	2e-75
Unigene17017	gi|322033925|gb|ACYX02022266.1|	88.92	424	1	418	22385	22808	2e-118
Unigene17048	gi|321883091|gb|ACYX02064683.1|	81.16	552	43	588	10292	10827	1e-62
Unigene1708	gi|322070370|gb|ACYX02010062.1|	86.35	249	126	374	8529	8777	4e-57
Unigene17084	gi|321916101|gb|ACYX02053488.1|	88.52	244	17	260	1748	1505	1e-68
Unigene17101	gi|322010351|gb|ACYX02026669.1|	88.61	237	136	372	3630	3394	1e-66
Unigene17102	gi|322010351|gb|ACYX02026669.1|	88.61	237	89	325	3630	3394	9e-67
Unigene17117	gi|322037269|gb|ACYX02021242.1|	90.71	226	6	229	5441	5666	7e-70
Unigene17143	gi|322482958|gb|GL739763.1|	88.12	202	1	193	29434	29233	2e-52
Unigene17143	gi|322075429|gb|ACYX02008366.1|	88.12	202	1	193	282	81	2e-52
Unigene17147	gi|322011343|gb|ACYX02026345.1|	92.86	168	1	168	3173	3338	9e-57
Unigene1715	gi|322096930|gb|ACYX02000972.1|	84.57	473	35	497	2351	1880	3e-98
Unigene17186	gi|321867354|gb|ACYX02070162.1|	88.19	237	1	237	1406	1172	1e-62
Unigene17186	gi|322083457|gb|ACYX02005423.1|	88.19	237	1	237	1253	1019	1e-62
Unigene17191	gi|321912223|gb|ACYX02054786.1|	84.93	345	130	471	9025	9362	2e-65
Unigene17191	gi|321941624|gb|ACYX02049592.1|	94.58	461	22	482	3365	2905	0
Unigene17201	gi|322093273|gb|ACYX02002178.1|	88.84	242	43	284	1016	1254	1e-68
Unigene17224	gi|322085439|gb|ACYX02004801.1|	89.06	192	81	272	473	284	2e-52
Unigene1725	gi|322048366|gb|ACYX02017651.1|	95	140	30	169	8062	8201	8e-57
Unigene17264	gi|321907348|gb|ACYX02056583.1|	89.14	221	13	233	1583	1803	2e-64
Unigene17278	gi|322483274|gb|GL739447.1|	88.64	264	6	265	158756	158494	1e-69
Unigene17278	gi|322096032|gb|ACYX02001284.1|	88.64	264	6	265	4423	4161	1e-69
Unigene173	gi|322050618|gb|ACYX02016737.1|	89.64	280	1	271	37063	36788	1e-83
Unigene17316	gi|322035603|gb|ACYX02021749.1|	90.42	240	1	240	3582	3344	8e-76
Unigene17386	gi|322067495|gb|ACYX02011009.1|	84.91	656	101	742	15913	16565	9e-134
Unigene17424	gi|322041478|gb|ACYX02019893.1|	86.96	813	1	804	14458	13655	0
Unigene17441	gi|321869127|gb|ACYX02069568.1|	91.85	184	51	232	321	138	4e-62
Unigene17442	gi|321989777|gb|ACYX02033618.1|	85.63	355	1	355	4470	4136	7e-77
Unigene17444	gi|321999723|gb|ACYX02030124.1|	88.67	203	40	239	25834	26036	1e-51
Unigene17446	gi|322035104|gb|ACYX02021902.1|	87.46	303	21	323	1814	2100	5e-86
Unigene17446	gi|322035104|gb|ACYX02021902.1|	90.74	551	348	895	2149	2695	0
Unigene17463	gi|322482934|gb|GL739787.1|	86.32	234	1	232	75175	74958	6e-52
Unigene17463	gi|322074131|gb|ACYX02008790.1|	86.32	234	1	232	3451	3234	6e-52
Unigene17467	gi|321803948|gb|ACYX02087801.1|	85.9	376	1	372	1064	703	3e-83
Unigene17467	gi|321808105|gb|ACYX02086471.1|	87.77	376	1	372	4928	5299	5e-97
Unigene17500	gi|322048491|gb|ACYX02017609.1|	86.63	329	3	323	347	19	1e-69
Unigene17518	gi|322069803|gb|ACYX02010245.1|	89.43	227	143	368	645	869	1e-55
Unigene17518	gi|322069803|gb|ACYX02010245.1|	89.62	453	419	865	923	1371	2e-128
Unigene17527	gi|321712020|gb|ACYX02119617.1|	90.21	388	281	667	321	703	6e-125
Unigene17549	gi|322095045|gb|ACYX02001604.1|	86.11	288	1	288	18080	17795	2e-64
Unigene17584	gi|321965394|gb|ACYX02041614.1|	88.58	438	341	774	2572	2135	8e-128
Unigene17603	gi|322083008|gb|ACYX02005570.1|	86.65	487	8	490	2242	2725	3e-114
Unigene17605	gi|321904725|gb|ACYX02057491.1|	92.34	222	8	227	726	947	5e-80
Unigene17608	gi|322482776|gb|GL739945.1|	90.96	177	24	200	78061	78236	5e-55
Unigene17608	gi|322066251|gb|ACYX02011433.1|	90.96	177	24	200	5926	6101	5e-55
Unigene17616	gi|322067495|gb|ACYX02011009.1|	87.4	246	51	296	15575	15334	6e-59
Unigene17640	gi|322482672|gb|GL740049.1|	90.14	213	684	896	16464	16256	1e-62
Unigene17640	gi|322061260|gb|ACYX02013095.1|	90.14	213	684	896	860	652	1e-62
Unigene17640	gi|322482672|gb|GL740049.1|	88.4	293	362	646	28450	28158	1e-78
Unigene17640	gi|322061257|gb|ACYX02013096.1|	88.4	293	362	646	8622	8330	1e-78
Unigene17648	gi|321926431|gb|ACYX02050135.1|	87.21	469	1	463	7961	7506	1e-113
Unigene17659	gi|322004297|gb|ACYX02028645.1|	90.12	172	23	194	459	630	5e-52
Unigene17676	gi|321807392|gb|ACYX02086688.1|	95.86	145	66	210	4630	4487	2e-59
Unigene17676	gi|321916690|gb|ACYX02053295.1|	95.86	145	66	210	1069	1212	2e-59
Unigene17704	gi|321998058|gb|ACYX02030664.1|	89	491	28	513	619	1109	1e-144
Unigene17757	gi|322482876|gb|GL739845.1|	92.86	168	1	168	34489	34322	3e-61
Unigene17757	gi|322071089|gb|ACYX02009806.1|	92.86	168	1	168	168	1	3e-61
Unigene17760	gi|321840757|gb|ACYX02075733.1|	84.18	335	6	336	1000	675	1e-58
Unigene17764	gi|322482780|gb|GL739941.1|	92.42	211	262	472	1107	1316	8e-75
Unigene17764	gi|322066426|gb|ACYX02011376.1|	92.42	211	262	472	1107	1316	8e-75
Unigene17765	gi|322014089|gb|ACYX02025439.1|	89.91	228	211	438	4038	4265	9e-71
Unigene17766	gi|322034964|gb|ACYX02021951.1|	86.03	401	161	559	12214	12593	6e-94
Unigene17769	gi|322008373|gb|ACYX02027316.1|	95.31	128	1	128	4943	5070	1e-51
Unigene17789	gi|321964176|gb|ACYX02042227.1|	88.11	286	1	276	3097	3379	4e-75
Unigene17818	gi|322013299|gb|ACYX02025696.1|	91.98	187	69	254	8146	7962	2e-58
Unigene17827	gi|322482910|gb|GL739811.1|	92.63	190	77	266	59128	59317	8e-70
Unigene17827	gi|322072897|gb|ACYX02009200.1|	92.63	190	77	266	2005	2194	8e-70
Unigene17832	gi|322085288|gb|ACYX02004845.1|	88.56	411	4	414	712	304	6e-118
Unigene17838	gi|321969248|gb|ACYX02040320.1|	89.55	268	1	267	7157	6893	3e-79
Unigene17848	gi|321855513|gb|ACYX02073961.1|	88.61	202	79	280	705	905	4e-53
Unigene17884	gi|322482740|gb|GL739981.1|	85.1	302	10	303	3950	3652	3e-54
Unigene17884	gi|322064772|gb|ACYX02011919.1|	85.1	302	10	303	3950	3652	3e-54
Unigene179	gi|322092506|gb|ACYX02002431.1|	89.74	351	1	347	11275	11625	1e-106
Unigene17901	gi|322483108|gb|GL739613.1|	86.67	285	9	293	25306	25586	1e-65
Unigene17901	gi|322083540|gb|ACYX02005393.1|	86.67	285	9	293	11551	11831	1e-65
Unigene17906	gi|322068151|gb|ACYX02010793.1|	89.22	232	55	285	1242	1473	4e-66
Unigene17919	gi|322483010|gb|GL739711.1|	91.39	209	7	215	67825	67617	1e-71
Unigene17919	gi|322078512|gb|ACYX02007340.1|	91.39	209	7	215	12410	12202	1e-71
Unigene17920	gi|322483010|gb|GL739711.1|	91.3	207	7	213	67825	67619	2e-70
Unigene17920	gi|322078512|gb|ACYX02007340.1|	91.3	207	7	213	12410	12204	2e-70
Unigene17937	gi|322482674|gb|GL740047.1|	83.54	413	2	410	14355	13945	3e-65
Unigene17937	gi|322061405|gb|ACYX02013055.1|	83.54	413	2	410	476	66	3e-65
Unigene17937	gi|322482674|gb|GL740047.1|	91.23	228	464	686	12823	12598	6e-73
Unigene17937	gi|322061408|gb|ACYX02013054.1|	91.23	228	464	686	12007	11782	6e-73
Unigene17981	gi|322047268|gb|ACYX02018011.1|	86.08	431	33	448	19792	20219	4e-105
Unigene17984	gi|321988182|gb|ACYX02034151.1|	93.95	248	90	335	3704	3457	4e-100
Unigene18020	gi|322094570|gb|ACYX02001757.1|	92.57	202	1	202	2124	2325	1e-74
Unigene18044	gi|322482510|gb|GL740211.1|	85.53	311	15	324	66965	67261	6e-71
Unigene18044	gi|322053565|gb|ACYX02015673.1|	85.53	311	15	324	225	521	6e-71
Unigene18074	gi|322034306|gb|ACYX02022146.1|	88.79	339	15	351	670	335	2e-98
Unigene18077	gi|321841843|gb|ACYX02075396.1|	84.73	491	19	501	2330	1840	2e-99
Unigene18090	gi|321833044|gb|ACYX02078255.1|	89.78	313	1	313	2574	2262	3e-100
Unigene18104	gi|322039515|gb|ACYX02020523.1|	90.96	188	285	471	5890	5703	8e-59
Unigene18107	gi|321720716|gb|ACYX02115287.1|	90.26	195	15	208	582	388	1e-58
Unigene18107	gi|321879952|gb|ACYX02065901.1|	90.91	198	15	211	1118	1315	9e-63
Unigene18107	gi|321840384|gb|ACYX02075853.1|	93.43	198	15	211	6308	6505	1e-74
Unigene1811	gi|322483228|gb|GL739493.1|	89.29	336	80	415	77186	76858	2e-90
Unigene1811	gi|322092052|gb|ACYX02002577.1|	89.29	336	80	415	8479	8151	2e-90
Unigene1812	gi|322483228|gb|GL739493.1|	89.9	208	80	287	77059	76858	2e-52
Unigene1812	gi|322092052|gb|ACYX02002577.1|	89.9	208	80	287	8352	8151	2e-52
Unigene18126	gi|322011671|gb|ACYX02026231.1|	88.68	636	1	631	3644	4275	0
Unigene18135	gi|321727537|gb|ACYX02111874.1|	86.4	250	848	1097	855	1103	7e-55
Unigene18149	gi|321976154|gb|ACYX02038072.1|	90.69	247	1	247	515	761	6e-82
Unigene18154	gi|321991249|gb|ACYX02033135.1|	91.73	278	96	373	3323	3046	1e-100
Unigene18156	gi|321991249|gb|ACYX02033135.1|	92.36	157	96	252	3202	3046	7e-55
Unigene18168	gi|321984399|gb|ACYX02035351.1|	88.15	211	121	327	9784	9578	8e-52
Unigene18190	gi|322034397|gb|ACYX02022117.1|	85.42	336	27	359	1642	1310	6e-57
Unigene18192	gi|321994337|gb|ACYX02032018.1|	90.95	199	12	209	6034	6232	4e-63
Unigene182	gi|321992708|gb|ACYX02032649.1|	88.6	228	3	230	3074	2848	2e-61
Unigene18209	gi|321920139|gb|ACYX02052172.1|	87.02	362	63	401	5333	4972	4e-85
Unigene18212	gi|321820314|gb|ACYX02082556.1|	87.8	246	11	253	5615	5370	7e-61
Unigene18256	gi|321839180|gb|ACYX02076250.1|	88.33	240	71	305	1706	1469	2e-64
Unigene18258	gi|321885528|gb|ACYX02063856.1|	93.92	181	1	181	6032	5853	3e-69
Unigene18293	gi|321990818|gb|ACYX02033282.1|	88.42	613	29	623	8504	7900	2e-168
Unigene18301	gi|321832321|gb|ACYX02078484.1|	86.59	492	6	481	5260	4769	3e-123
Unigene18303	gi|322057948|gb|ACYX02014215.1|	84.3	433	17	447	7038	6610	2e-77
Unigene18320	gi|322049971|gb|ACYX02017061.1|	87.83	230	1	226	258	487	1e-56
Unigene18328	gi|322483074|gb|GL739647.1|	85.81	437	1	436	65530	65112	7e-96
Unigene18328	gi|322081770|gb|ACYX02006071.1|	85.81	437	1	436	569	151	7e-96
Unigene18332	gi|321993454|gb|ACYX02032412.1|	87.25	298	1	298	11556	11260	2e-74
Unigene18335	gi|322002894|gb|ACYX02029102.1|	92.9	155	23	177	2321	2475	5e-56
Unigene18341	gi|322045668|gb|ACYX02018540.1|	94.07	135	134	264	438	572	1e-50
Unigene18346	gi|322036805|gb|ACYX02021377.1|	89.09	339	18	356	759	425	4e-100
Unigene18382	gi|321687377|gb|ACYX02131473.1|	91.11	180	65	243	243	64	1e-56
Unigene18396	gi|322035207|gb|ACYX02021871.1|	87.29	236	357	591	651	418	1e-51
Unigene18396	gi|322035207|gb|ACYX02021871.1|	86.35	315	1	314	1027	713	2e-72
Unigene184	gi|322043332|gb|ACYX02019296.1|	89.08	403	5	406	2527	2926	2e-118
Unigene1840	gi|322000914|gb|ACYX02029744.1|	85.57	506	3	501	2615	3115	2e-109
Unigene1841	gi|322000914|gb|ACYX02029744.1|	85.17	317	1	315	2801	3115	3e-57
Unigene18411	gi|321953364|gb|ACYX02045787.1|	91.67	384	3	384	1730	1347	1e-140
Unigene18413	gi|321856288|gb|ACYX02073711.1|	88.66	238	30	267	4842	4606	5e-65
Unigene18434	gi|321872133|gb|ACYX02068556.1|	97.44	117	1	117	1316	1200	2e-52
Unigene18434	gi|321872140|gb|ACYX02068554.1|	90.5	179	115	293	4082	3904	6e-56
Unigene18460	gi|321691955|gb|ACYX02129346.1|	83.98	412	2	403	643	235	8e-71
Unigene18460	gi|321689969|gb|ACYX02130330.1|	84.95	392	13	403	623	235	3e-73
Unigene1848	gi|322483258|gb|GL739463.1|	92.89	211	41	250	23508	23718	2e-77
Unigene1848	gi|322094721|gb|ACYX02001707.1|	92.89	211	41	250	23508	23718	2e-77
Unigene18483	gi|321988399|gb|ACYX02034073.1|	84.85	330	1	329	8851	9179	2e-62
Unigene18483	gi|322483280|gb|GL739441.1|	92.99	385	24	407	124482	124098	1e-152
Unigene18483	gi|322096445|gb|ACYX02001147.1|	92.99	385	24	407	11217	10833	1e-152
Unigene18498	gi|322001001|gb|ACYX02029721.1|	94.35	177	1	176	496	672	4e-69
Unigene18498	gi|322098498|gb|ACYX02000466.1|	97.82	321	1	320	3870	3550	1e-133
Unigene186	gi|322029463|gb|ACYX02023683.1|	91.07	280	1	280	9259	9538	3e-97
Unigene18603	gi|322025414|gb|ACYX02024968.1|	90.83	327	3	329	7880	7554	3e-113
Unigene18607	gi|322483040|gb|GL739681.1|	89.81	206	99	303	61086	61291	3e-60
Unigene18607	gi|322080179|gb|ACYX02006767.1|	89.81	206	99	303	15	220	3e-60
Unigene18612	gi|321953415|gb|ACYX02045771.1|	89.04	219	4	220	1697	1480	4e-56
Unigene18617	gi|322079547|gb|ACYX02006989.1|	90.3	330	1	330	3498	3170	7e-108
Unigene18621	gi|322483282|gb|GL739439.1|	90.37	218	10	227	183156	183373	9e-70
Unigene18621	gi|322096597|gb|ACYX02001090.1|	90.37	218	10	227	20846	21063	9e-70
Unigene18622	gi|321869867|gb|ACYX02069324.1|	94.38	160	128	287	5738	5581	5e-62
Unigene18622	gi|321972708|gb|ACYX02039147.1|	94.44	180	1	180	9363	9542	2e-73
Unigene18622	gi|322055368|gb|ACYX02015068.1|	99.65	287	1	287	40	326	1e-158
Unigene18622	gi|322047617|gb|ACYX02017894.1|	100	287	1	287	1007	721	4e-161
Unigene18624	gi|322026240|gb|ACYX02024702.1|	89.29	280	3	281	3536	3815	6e-83
Unigene18628	gi|322082250|gb|ACYX02005844.1|	90.05	211	11	221	24421	24212	2e-63
Unigene18637	gi|322483278|gb|GL739443.1|	90.37	187	17	200	85994	85808	2e-54
Unigene18637	gi|322096328|gb|ACYX02001187.1|	90.37	187	17	200	11821	11635	2e-54
Unigene18643	gi|321859039|gb|ACYX02072854.1|	91.17	283	28	308	3426	3145	8e-95
Unigene18654	gi|321811944|gb|ACYX02085237.1|	89.05	201	1	198	40	240	4e-53
Unigene18654	gi|321711281|gb|ACYX02119982.1|	90.38	260	1	257	805	546	1e-62
Unigene18656	gi|321952179|gb|ACYX02046145.1|	90.05	221	3	223	3418	3198	3e-69
Unigene18670	gi|322483226|gb|GL739495.1|	91.94	211	10	220	84809	84601	2e-73
Unigene18670	gi|322091843|gb|ACYX02002643.1|	91.94	211	10	220	299	91	2e-73
Unigene18671	gi|322040045|gb|ACYX02020353.1|	85.21	284	1	278	466	749	1e-56
Unigene18677	gi|322028329|gb|ACYX02024041.1|	91.74	218	3	220	5083	4866	5e-77
Unigene18690	gi|321729461|gb|ACYX02110911.1|	93.84	146	97	242	550	405	1e-55
Unigene18693	gi|322483278|gb|GL739443.1|	90.58	276	1	276	85538	85813	2e-92
Unigene18693	gi|322096328|gb|ACYX02001187.1|	90.58	276	1	276	11365	11640	2e-92
Unigene18705	gi|322483216|gb|GL739505.1|	89.04	228	1	227	20921	20697	1e-62
Unigene18705	gi|322091067|gb|ACYX02002899.1|	89.04	228	1	227	18663	18439	1e-62
Unigene18714	gi|321979589|gb|ACYX02036907.1|	92.04	201	2	200	3482	3283	1e-64
Unigene18719	gi|322482518|gb|GL740203.1|	90.91	275	1	272	7142	6868	4e-90
Unigene18719	gi|322053937|gb|ACYX02015547.1|	90.91	275	1	272	7142	6868	4e-90
Unigene18722	gi|321872360|gb|ACYX02068481.1|	86.04	437	17	439	8655	8221	2e-102
Unigene18740	gi|321965154|gb|ACYX02041735.1|	88.33	240	11	246	8202	8441	1e-62
Unigene18744	gi|322482880|gb|GL739841.1|	89.24	223	4	222	75484	75705	1e-62
Unigene18744	gi|322071259|gb|ACYX02009750.1|	89.24	223	4	222	2899	3120	1e-62
Unigene1875	gi|321972175|gb|ACYX02039330.1|	93.29	149	203	351	5984	5836	9e-55
Unigene1875	gi|321916920|gb|ACYX02053219.1|	93.98	349	4	352	1550	1896	4e-146
Unigene18759	gi|321923502|gb|ACYX02051058.1|	93.09	217	2	218	385	171	7e-79
Unigene1876	gi|321994139|gb|ACYX02032117.1|	86.15	260	82	325	679	937	4e-54
Unigene18767	gi|322013075|gb|ACYX02025768.1|	85.61	285	5	281	12727	13000	2e-55
Unigene18782	gi|321924657|gb|ACYX02050691.1|	89.8	304	1	304	466	762	2e-95
Unigene18786	gi|322483218|gb|GL739503.1|	89.52	210	10	219	58027	58236	9e-63
Unigene18786	gi|322091184|gb|ACYX02002860.1|	89.52	210	10	219	22128	22337	9e-63
Unigene18791	gi|322483290|gb|GL739431.1|	90.72	194	32	225	29217	29404	2e-63
Unigene18791	gi|322097639|gb|ACYX02000740.1|	90.72	194	32	225	3463	3650	2e-63
Unigene18796	gi|322099506|gb|ACYX02000127.1|	92.13	254	5	258	3108	2855	1e-93
Unigene18798	gi|322482762|gb|GL739959.1|	89.76	254	1	254	70076	70329	2e-79
Unigene18798	gi|322065625|gb|ACYX02011638.1|	89.76	254	1	254	8607	8860	2e-79
Unigene18810	gi|321898223|gb|ACYX02059648.1|	90.45	199	1	199	343	539	2e-58
Unigene18816	gi|321735774|gb|ACYX02107751.1|	92.44	172	16	187	306	135	2e-61
Unigene18816	gi|321926603|gb|ACYX02050078.1|	93.02	172	16	187	1005	834	9e-64
Unigene18816	gi|321998456|gb|ACYX02030538.1|	99.32	147	178	324	1038	892	4e-75
Unigene18816	gi|322036872|gb|ACYX02021356.1|	97.37	190	53	237	6908	6719	3e-91
Unigene18824	gi|321881979|gb|ACYX02065054.1|	90.78	206	1	206	10627	10422	2e-67
Unigene18852	gi|322028154|gb|ACYX02024098.1|	87.4	246	4	248	1256	1492	1e-59
Unigene18854	gi|321686436|gb|ACYX02131933.1|	88.5	313	1	312	316	628	3e-88
Unigene18860	gi|322482824|gb|GL739897.1|	85.99	357	86	438	45955	45599	9e-80
Unigene18860	gi|322068653|gb|ACYX02010625.1|	85.99	357	86	438	14010	13654	9e-80
Unigene18863	gi|322070367|gb|ACYX02010063.1|	89.2	250	1	245	43013	42764	1e-71
Unigene18865	gi|322094046|gb|ACYX02001928.1|	87.24	243	2	238	19439	19679	1e-56
Unigene18880	gi|322049436|gb|ACYX02017283.1|	88.64	220	18	234	2114	2330	4e-59
Unigene18886	gi|322483286|gb|GL739435.1|	91.63	215	11	225	212071	211858	7e-73
Unigene18886	gi|322096990|gb|ACYX02000951.1|	91.63	215	11	225	11377	11164	7e-73
Unigene18887	gi|322051216|gb|ACYX02016474.1|	88	300	5	300	3312	3015	1e-74
Unigene18895	gi|321955376|gb|ACYX02045098.1|	83.41	446	36	479	2503	2942	6e-75
Unigene18904	gi|321836518|gb|ACYX02077128.1|	92.04	201	115	314	1503	1304	9e-67
Unigene18906	gi|322099316|gb|ACYX02000190.1|	85.61	278	1	278	9124	9386	3e-57
Unigene18919	gi|321685007|gb|ACYX02132640.1|	86.14	267	7	272	370	112	3e-60
Unigene18920	gi|321967445|gb|ACYX02040913.1|	87.93	232	1	228	15137	14914	9e-60
Unigene18935	gi|321985166|gb|ACYX02035096.1|	91.09	202	6	206	5844	5643	3e-53
Unigene18949	gi|322048068|gb|ACYX02017744.1|	94.89	235	7	241	46	279	4e-99
Unigene18960	gi|322006855|gb|ACYX02027828.1|	93.39	227	7	233	400	174	1e-89
Unigene18968	gi|321984835|gb|ACYX02035207.1|	86.63	389	1	374	9511	9899	1e-97
Unigene18975	gi|321988030|gb|ACYX02034202.1|	89.16	203	105	307	200	1	3e-57
Unigene18988	gi|321986697|gb|ACYX02034631.1|	90.31	382	1	381	8639	8260	4e-122
Unigene18991	gi|322065882|gb|ACYX02011559.1|	87.34	237	11	247	8482	8718	1e-59
Unigene18996	gi|322483130|gb|GL739591.1|	88.89	234	32	264	56972	56740	1e-62
Unigene18996	gi|322085063|gb|ACYX02004919.1|	88.89	234	32	264	8427	8195	1e-62
Unigene19002	gi|322013740|gb|ACYX02025555.1|	88.07	243	28	269	5395	5158	3e-60
Unigene19009	gi|322051792|gb|ACYX02016280.1|	86.59	276	4	279	7103	7376	2e-61
Unigene19015	gi|321978619|gb|ACYX02037243.1|	89.71	204	7	207	913	715	2e-57
Unigene19016	gi|321926523|gb|ACYX02050104.1|	90.64	203	12	213	8580	8378	2e-63
Unigene19031	gi|321922820|gb|ACYX02051273.1|	88.44	199	25	223	11234	11431	3e-51
Unigene19044	gi|322032271|gb|ACYX02022783.1|	90.13	223	47	265	3135	3357	8e-70
Unigene19047	gi|322082768|gb|ACYX02005658.1|	88.89	225	21	245	4695	4917	1e-59
Unigene19059	gi|321823013|gb|ACYX02081683.1|	90.2	204	1	204	108	311	6e-64
Unigene19067	gi|322061451|gb|ACYX02013039.1|	88.54	253	3	254	9416	9667	7e-67
Unigene19068	gi|321964555|gb|ACYX02042035.1|	92.31	182	21	202	14368	14549	3e-65
Unigene19081	gi|322067773|gb|ACYX02010913.1|	89.12	193	43	235	1661	1853	6e-55
Unigene19086	gi|321705388|gb|ACYX02122920.1|	88.24	255	9	261	79	332	3e-63
Unigene19092	gi|322001313|gb|ACYX02029618.1|	88.4	250	1	244	12984	12735	2e-67
Unigene19097	gi|322051497|gb|ACYX02016378.1|	89.95	199	60	254	7023	7221	3e-57
Unigene19101	gi|322079547|gb|ACYX02006989.1|	90.31	258	1	258	3843	3586	4e-84
Unigene19124	gi|321832654|gb|ACYX02078382.1|	86.98	215	1	215	3546	3760	2e-51
Unigene19124	gi|321921363|gb|ACYX02051778.1|	89.81	216	1	215	2408	2623	6e-64
Unigene19125	gi|322003514|gb|ACYX02028884.1|	85.16	283	24	304	10403	10678	8e-52
Unigene19144	gi|321971735|gb|ACYX02039477.1|	91.03	156	216	363	2961	2806	4e-51
Unigene19152	gi|322483112|gb|GL739609.1|	87.76	245	4	247	49680	49924	4e-62
Unigene19152	gi|322083800|gb|ACYX02005319.1|	87.76	245	4	247	1957	2201	4e-62
Unigene19158	gi|322031222|gb|ACYX02023112.1|	91	289	1	287	6836	7124	2e-95
Unigene19164	gi|321913130|gb|ACYX02054479.1|	92.35	196	2	197	2450	2255	5e-71
Unigene19169	gi|322079338|gb|ACYX02007061.1|	98.29	117	96	212	241	357	6e-55
Unigene19169	gi|321974662|gb|ACYX02038501.1|	87.77	229	1	228	3733	3510	2e-57
Unigene19171	gi|321887538|gb|ACYX02063178.1|	91.67	216	3	215	1750	1963	6e-70
Unigene19172	gi|321888397|gb|ACYX02062902.1|	88.53	218	5	220	5769	5552	1e-55
Unigene19173	gi|321868490|gb|ACYX02069779.1|	92.11	279	1	277	1234	957	2e-86
Unigene19181	gi|321883217|gb|ACYX02064641.1|	87.2	250	11	250	9893	9644	1e-62
Unigene19186	gi|321979766|gb|ACYX02036851.1|	85.89	319	1	319	7559	7251	2e-61
Unigene19189	gi|322483032|gb|GL739689.1|	91.86	221	1	221	84070	84288	4e-77
Unigene19189	gi|322079721|gb|ACYX02006925.1|	91.86	221	1	221	25965	26183	4e-77
Unigene19190	gi|322089707|gb|ACYX02003350.1|	85.2	277	9	275	409	136	5e-53
Unigene19197	gi|321979987|gb|ACYX02036778.1|	90.91	187	6	189	656	474	3e-56
Unigene19198	gi|322030258|gb|ACYX02023429.1|	89.96	269	1	267	38487	38754	9e-79
Unigene19203	gi|322483166|gb|GL739555.1|	92.56	215	6	219	59048	59261	3e-75
Unigene19203	gi|322087765|gb|ACYX02004009.1|	92.56	215	6	219	4792	5005	3e-75
Unigene19206	gi|322047249|gb|ACYX02018018.1|	90.71	280	1	276	1839	1560	3e-88
Unigene19206	gi|321985160|gb|ACYX02035098.1|	91.64	275	4	274	1109	835	2e-92
Unigene19209	gi|321681511|gb|ACYX02134401.1|	91.26	183	34	216	1	183	6e-61
Unigene19213	gi|322091735|gb|ACYX02002677.1|	91.32	242	47	288	8530	8771	4e-84
Unigene19218	gi|322482866|gb|GL739855.1|	89.96	269	1	260	84961	84693	2e-85
Unigene19218	gi|322070574|gb|ACYX02009983.1|	89.96	269	1	260	3556	3288	2e-85
Unigene19219	gi|322038335|gb|ACYX02020895.1|	92.68	205	1	205	2869	3073	2e-76
Unigene19221	gi|321775451|gb|ACYX02097325.1|	91.62	191	217	405	158	348	1e-63
Unigene19222	gi|322036498|gb|ACYX02021474.1|	86.51	252	2	253	20245	20000	1e-53
Unigene19225	gi|321876470|gb|ACYX02067078.1|	85.04	274	1	270	1097	824	7e-52
Unigene19244	gi|321944520|gb|ACYX02048682.1|	85.54	325	1	318	4036	3714	6e-62
Unigene19245	gi|321946925|gb|ACYX02047884.1|	91.01	189	3	190	2080	1892	9e-60
Unigene19249	gi|321902420|gb|ACYX02058262.1|	89.74	302	57	354	1307	1608	2e-89
Unigene19296	gi|321824128|gb|ACYX02081139.1|	86.95	406	4	407	2632	2227	1e-100
Unigene1934	gi|321979610|gb|ACYX02036902.1|	91.48	176	1	176	1213	1388	4e-59
Unigene1939	gi|322483086|gb|GL739635.1|	92.02	263	3	265	92282	92544	1e-96
Unigene1939	gi|322082322|gb|ACYX02005812.1|	92.02	263	3	265	1962	2224	1e-96
Unigene19401	gi|321828679|gb|ACYX02079628.1|	86.07	280	29	302	4539	4263	3e-51
Unigene19404	gi|321970079|gb|ACYX02040028.1|	83.63	391	1	373	14548	14937	1e-69
Unigene1942	gi|321869706|gb|ACYX02069377.1|	88.52	209	41	248	168	376	7e-55
Unigene19431	gi|322091495|gb|ACYX02002753.1|	87.15	389	1	373	916	528	4e-100
Unigene19436	gi|321876157|gb|ACYX02067184.1|	94.01	317	7	320	7462	7777	5e-130
Unigene195	gi|321981350|gb|ACYX02036342.1|	91.45	234	2	233	6072	5841	4e-78
Unigene19552	gi|321869605|gb|ACYX02069409.1|	89.86	207	204	410	6524	6318	5e-63
Unigene19592	gi|322483248|gb|GL739473.1|	93.8	242	7	247	52854	53094	1e-93
Unigene19592	gi|322093682|gb|ACYX02002049.1|	93.8	242	7	247	6774	7014	1e-93
Unigene19650	gi|322034955|gb|ACYX02021954.1|	87.15	467	16	470	8684	9141	4e-98
Unigene1967	gi|322483130|gb|GL739591.1|	90.87	230	3	232	115515	115289	1e-72
Unigene1967	gi|322085045|gb|ACYX02004927.1|	90.87	230	3	232	7458	7232	1e-72
Unigene19712	gi|322483106|gb|GL739615.1|	86.69	308	64	365	96097	96397	2e-77
Unigene19712	gi|322083399|gb|ACYX02005443.1|	86.69	308	64	365	10928	11228	2e-77
Unigene19774	gi|321872415|gb|ACYX02068463.1|	82.71	532	1	514	7648	7137	4e-95
Unigene1979	gi|322483044|gb|GL739677.1|	91.77	158	1	157	25346	25189	1e-50
Unigene1979	gi|322080362|gb|ACYX02006702.1|	91.77	158	1	157	9499	9342	1e-50
Unigene19824	gi|322049782|gb|ACYX02017143.1|	88.7	478	2	470	18656	18179	2e-139
Unigene199	gi|322007060|gb|ACYX02027766.1|	90.36	249	1	243	3095	3342	2e-79
Unigene2004	gi|322046419|gb|ACYX02018280.1|	87.99	283	21	296	291	9	1e-72
Unigene20098	gi|321995359|gb|ACYX02031533.1|	90.09	222	4	225	17824	17604	2e-67
Unigene2010	gi|322010520|gb|ACYX02026617.1|	91.18	204	33	236	8008	8210	4e-66
Unigene20115	gi|322483096|gb|GL739625.1|	88.93	244	328	568	85585	85825	3e-65
Unigene20115	gi|322082788|gb|ACYX02005651.1|	88.93	244	328	568	11	251	3e-65
Unigene20153	gi|322482896|gb|GL739825.1|	93.2	206	109	314	11712	11916	7e-77
Unigene20153	gi|322072053|gb|ACYX02009488.1|	93.2	206	109	314	2191	2395	7e-77
Unigene20154	gi|322482896|gb|GL739825.1|	92.96	284	1	284	11634	11916	4e-109
Unigene20154	gi|322072053|gb|ACYX02009488.1|	92.96	284	1	284	2113	2395	4e-109
Unigene20227	gi|321987783|gb|ACYX02034284.1|	84.28	407	116	521	1809	2205	3e-68
Unigene20227	gi|322482658|gb|GL740063.1|	88.09	445	93	530	22915	22487	2e-124
Unigene20227	gi|322060503|gb|ACYX02013343.1|	88.09	445	93	530	3965	3537	2e-124
Unigene20242	gi|322483224|gb|GL739497.1|	83.64	385	1	377	22246	21876	4e-67
Unigene20242	gi|322091726|gb|ACYX02002680.1|	83.64	385	1	377	22246	21876	4e-67
Unigene20242	gi|321830259|gb|ACYX02079155.1|	88.26	298	1	296	297	1	1e-79
Unigene20664	gi|322082562|gb|ACYX02005733.1|	93.58	265	160	418	714	450	9e-99
Unigene20754	gi|321881095|gb|ACYX02065359.1|	86.69	248	1	238	3008	2761	4e-56
Unigene20779	gi|321982036|gb|ACYX02036120.1|	93.45	168	89	255	4833	5000	4e-61
Unigene20779	gi|322483254|gb|GL739467.1|	87.69	260	339	598	110450	110202	7e-72
Unigene20779	gi|322094128|gb|ACYX02001901.1|	87.69	260	339	598	2206	1958	7e-72
Unigene20779	gi|322064428|gb|ACYX02012036.1|	98.7	154	200	353	467	620	1e-76
Unigene20779	gi|321942699|gb|ACYX02049237.1|	99.18	243	208	450	2232	1990	1e-129
Unigene20779	gi|322482778|gb|GL739943.1|	100	245	1	245	78385	78629	1e-135
Unigene20779	gi|322066323|gb|ACYX02011409.1|	100	245	1	245	3863	4107	1e-135
Unigene20856	gi|322041475|gb|ACYX02019894.1|	90.2	204	46	249	6218	6419	4e-59
Unigene209	gi|321946968|gb|ACYX02047871.1|	90.54	222	1	222	637	852	7e-73
Unigene21096	gi|322098015|gb|ACYX02000618.1|	89.78	186	1	182	2440	2625	7e-55
Unigene21108	gi|321889392|gb|ACYX02062577.1|	89.71	243	157	397	10357	10118	5e-72
Unigene21237	gi|321942018|gb|ACYX02049474.1|	83.52	437	1168	1588	396	829	3e-74
Unigene21239	gi|321942018|gb|ACYX02049474.1|	83.52	437	736	1156	396	829	2e-74
Unigene21241	gi|321942018|gb|ACYX02049474.1|	83.51	485	525	991	348	829	3e-82
Unigene213	gi|322075531|gb|ACYX02008330.1|	89.09	220	54	273	1510	1291	8e-64
Unigene21376	gi|321982236|gb|ACYX02036055.1|	84.35	345	1	326	15297	14955	2e-64
Unigene21401	gi|322482854|gb|GL739867.1|	92.42	211	125	334	72359	72149	4e-75
Unigene21401	gi|322070052|gb|ACYX02010167.1|	92.42	211	125	334	800	590	4e-75
Unigene21447	gi|322093894|gb|ACYX02001974.1|	89.08	238	116	344	6544	6307	4e-69
Unigene21476	gi|321834227|gb|ACYX02077865.1|	88.84	233	8	239	94	325	4e-62
Unigene21484	gi|322049782|gb|ACYX02017143.1|	90.48	189	98	286	17281	17463	5e-57
Unigene21554	gi|321867788|gb|ACYX02070025.1|	84.55	330	114	443	407	84	3e-62
Unigene21555	gi|321867788|gb|ACYX02070025.1|	85.17	290	114	403	407	121	1e-58
Unigene21752	gi|322027048|gb|ACYX02024440.1|	86.15	325	257	572	1640	1316	2e-72
Unigene2192	gi|321888174|gb|ACYX02062964.1|	88.94	199	45	243	4668	4471	2e-53
Unigene2192	gi|321888174|gb|ACYX02062964.1|	89.13	276	265	538	4473	4200	4e-76
Unigene21934	gi|322003350|gb|ACYX02028938.1|	85.89	241	246	486	2515	2275	4e-52
Unigene2196	gi|321829013|gb|ACYX02079525.1|	96.39	194	26	219	1987	1794	9e-89
Unigene21983	gi|321957257|gb|ACYX02044497.1|	91.18	170	15	184	6034	6203	1e-55
Unigene220	gi|322028705|gb|ACYX02023919.1|	88.69	221	7	227	10482	10699	6e-58
Unigene22029	gi|322483302|gb|GL739419.1|	89.42	293	54	343	8931	9223	2e-89
Unigene22029	gi|322098817|gb|ACYX02000357.1|	89.42	293	54	343	3341	3633	2e-89
Unigene22052	gi|321992016|gb|ACYX02032866.1|	100	214	1	214	2041	1828	1e-117
Unigene2212	gi|322483268|gb|GL739453.1|	83.38	343	85	424	155578	155236	4e-54
Unigene2212	gi|322095396|gb|ACYX02001492.1|	83.38	343	85	424	1099	757	4e-54
Unigene2212	gi|322482964|gb|GL739757.1|	88.99	345	83	424	76775	76431	1e-100
Unigene2212	gi|322075725|gb|ACYX02008265.1|	88.99	345	83	424	1031	687	1e-100
Unigene22121	gi|322482550|gb|GL740171.1|	87.19	281	66	346	25653	25376	2e-69
Unigene22121	gi|322055563|gb|ACYX02015008.1|	87.19	281	66	346	283	6	2e-69
Unigene22121	gi|322482550|gb|GL740171.1|	85.83	734	387	1102	25343	24618	0
Unigene22121	gi|322055566|gb|ACYX02015007.1|	85.83	734	387	1102	3198	2473	0
Unigene22122	gi|322482550|gb|GL740171.1|	87.19	281	66	346	25653	25376	2e-69
Unigene22122	gi|322055563|gb|ACYX02015008.1|	87.19	281	66	346	283	6	2e-69
Unigene22122	gi|322482550|gb|GL740171.1|	85.83	734	387	1102	25343	24618	0
Unigene22122	gi|322055566|gb|ACYX02015007.1|	85.83	734	387	1102	3198	2473	0
Unigene22126	gi|321882197|gb|ACYX02064980.1|	87.81	443	204	639	8296	7856	3e-121
Unigene22137	gi|322482726|gb|GL739995.1|	86.75	234	226	459	55568	55798	5e-54
Unigene22137	gi|322063970|gb|ACYX02012192.1|	86.75	234	226	459	6687	6917	5e-54
Unigene22137	gi|321991910|gb|ACYX02032904.1|	90.06	362	99	459	2508	2859	2e-114
Unigene2228	gi|321942124|gb|ACYX02049439.1|	93.79	177	7	183	1116	1292	7e-69
Unigene2228	gi|322002841|gb|ACYX02029120.1|	88.2	339	183	517	3968	3632	5e-88
Unigene22289	gi|321748047|gb|ACYX02103376.1|	81.39	575	29	593	1478	914	3e-74
Unigene22289	gi|321957787|gb|ACYX02044335.1|	82.26	575	29	593	719	149	2e-85
Unigene2229	gi|321942124|gb|ACYX02049439.1|	94.74	152	7	158	1116	1267	2e-61
Unigene22290	gi|321748047|gb|ACYX02103376.1|	80.86	559	2	550	1462	914	1e-64
Unigene22290	gi|321957787|gb|ACYX02044335.1|	82.11	559	2	550	703	149	8e-81
Unigene22309	gi|321948566|gb|ACYX02047343.1|	96.06	127	386	512	1124	998	3e-53
Unigene22330	gi|321945714|gb|ACYX02048284.1|	90.13	233	2	231	274	42	7e-73
Unigene22333	gi|321803540|gb|ACYX02087938.1|	93.79	161	45	201	1747	1907	1e-61
Unigene22333	gi|321691149|gb|ACYX02129749.1|	94.61	204	2	201	247	450	7e-85
Unigene22339	gi|321960298|gb|ACYX02043510.1|	88.15	211	3	212	10969	10766	5e-52
Unigene22344	gi|321975484|gb|ACYX02038298.1|	88.32	214	1	214	3379	3592	5e-58
Unigene22357	gi|322482864|gb|GL739857.1|	89.96	229	2	226	45629	45401	4e-71
Unigene22357	gi|322070508|gb|ACYX02010009.1|	89.96	229	2	226	367	139	4e-71
Unigene22371	gi|321834131|gb|ACYX02077896.1|	94.04	151	115	263	9066	8917	3e-54
Unigene22389	gi|321905562|gb|ACYX02057198.1|	91.37	197	1	197	703	899	7e-67
Unigene2240	gi|322056911|gb|ACYX02014553.1|	98.07	207	1	207	1275	1069	6e-104
Unigene22402	gi|321842900|gb|ACYX02075057.1|	90.24	205	1	205	2483	2687	1e-64
Unigene22404	gi|322483126|gb|GL739595.1|	88.31	231	4	233	56752	56522	6e-61
Unigene22404	gi|322084700|gb|ACYX02005015.1|	88.31	231	4	233	7107	6877	6e-61
Unigene22405	gi|322093585|gb|ACYX02002080.1|	92.51	267	1	267	11359	11625	2e-101
Unigene22406	gi|322026862|gb|ACYX02024501.1|	87.79	262	6	253	1383	1122	3e-72
Unigene22410	gi|322047247|gb|ACYX02018019.1|	88.11	244	1	244	3445	3688	3e-66
Unigene22420	gi|321914523|gb|ACYX02054021.1|	88.84	215	11	220	5182	4968	5e-52
Unigene22421	gi|321884433|gb|ACYX02064229.1|	88.78	205	2	205	5186	5390	5e-55
Unigene22422	gi|321888604|gb|ACYX02062836.1|	91.46	199	1	199	299	497	4e-68
Unigene22433	gi|322483302|gb|GL739419.1|	91.62	191	1	188	153228	153416	9e-63
Unigene22433	gi|322098773|gb|ACYX02000375.1|	91.62	191	1	188	18990	19178	9e-63
Unigene22435	gi|321979153|gb|ACYX02037060.1|	89.11	248	41	288	12143	12388	5e-56
Unigene22453	gi|322051202|gb|ACYX02016480.1|	88.36	232	1	232	12251	12028	9e-60
Unigene22460	gi|321966997|gb|ACYX02041056.1|	91.54	319	9	327	7275	7590	2e-111
Unigene22461	gi|322049831|gb|ACYX02017133.1|	89.57	230	1	230	583	809	1e-68
Unigene22485	gi|322087484|gb|ACYX02004102.1|	90.46	241	25	263	6376	6616	5e-77
Unigene22488	gi|321944165|gb|ACYX02048808.1|	86.27	255	6	255	2982	2731	5e-54
Unigene22491	gi|322013146|gb|ACYX02025748.1|	89.31	290	26	311	3481	3192	3e-88
Unigene22492	gi|321980808|gb|ACYX02036517.1|	92.19	192	46	237	880	690	3e-66
Unigene22494	gi|322483262|gb|GL739459.1|	90.5	200	5	204	77477	77674	3e-59
Unigene22494	gi|322095103|gb|ACYX02001586.1|	90.5	200	5	204	16281	16478	3e-59
Unigene22500	gi|321874081|gb|ACYX02067886.1|	93.83	162	45	206	175	14	1e-62
Unigene22506	gi|322075535|gb|ACYX02008329.1|	90.84	251	1	251	6546	6795	1e-71
Unigene22511	gi|322043921|gb|ACYX02019089.1|	92.08	202	2	202	266	65	6e-70
Unigene22517	gi|321999541|gb|ACYX02030180.1|	89.07	311	1	311	1963	1655	2e-89
Unigene22517	gi|321757745|gb|ACYX02100149.1|	91.18	306	6	311	1984	1681	4e-103
Unigene22524	gi|322043552|gb|ACYX02019224.1|	88.78	205	7	211	6678	6477	3e-56
Unigene22531	gi|322483310|gb|GL739411.1|	87.64	275	2	268	111007	111281	1e-74
Unigene22531	gi|322099694|gb|ACYX02000064.1|	87.64	275	2	268	9820	10094	1e-74
Unigene22536	gi|321952553|gb|ACYX02046018.1|	89.95	199	12	210	1063	865	5e-61
Unigene22546	gi|321991869|gb|ACYX02032918.1|	86.4	272	1	256	980	711	1e-65
Unigene22551	gi|321959089|gb|ACYX02043905.1|	88.05	251	1	251	1923	1674	1e-65
Unigene22569	gi|322038335|gb|ACYX02020895.1|	90.28	216	28	243	6032	6245	7e-64
Unigene22570	gi|321826341|gb|ACYX02080373.1|	90.27	185	9	193	2614	2430	2e-57
Unigene22578	gi|322083436|gb|ACYX02005430.1|	91.63	203	5	207	30688	30889	4e-68
Unigene22587	gi|322079851|gb|ACYX02006881.1|	88.71	248	1	245	1259	1012	4e-53
Unigene22588	gi|321974054|gb|ACYX02038699.1|	93.72	191	14	198	296	106	6e-76
Unigene22593	gi|321987615|gb|ACYX02034336.1|	91.08	213	3	215	7858	8069	2e-69
Unigene22596	gi|322483088|gb|GL739633.1|	91.25	240	1	237	89371	89608	5e-77
Unigene22596	gi|322082442|gb|ACYX02005772.1|	91.25	240	1	237	2144	2381	5e-77
Unigene22600	gi|321992686|gb|ACYX02032655.1|	97.96	196	28	223	4886	5081	2e-97
Unigene22601	gi|322059014|gb|ACYX02013854.1|	87.5	248	1	245	18683	18923	6e-61
Unigene22603	gi|321811990|gb|ACYX02085222.1|	89.03	237	32	268	1676	1912	3e-69
Unigene22603	gi|321811990|gb|ACYX02085222.1|	89.03	237	32	268	3346	3582	3e-69
Unigene22605	gi|321751348|gb|ACYX02102265.1|	95.31	128	1	128	1864	1737	6e-52
Unigene22605	gi|322012167|gb|ACYX02026062.1|	95.31	128	1	128	430	303	6e-52
Unigene22605	gi|322012170|gb|ACYX02026061.1|	96.09	128	1	128	13789	13662	3e-54
Unigene22608	gi|322003096|gb|ACYX02029027.1|	88.43	216	1	213	7557	7772	7e-55
Unigene22610	gi|322086224|gb|ACYX02004536.1|	93.13	233	3	235	10079	10311	9e-91
Unigene22612	gi|322001529|gb|ACYX02029545.1|	88.55	227	9	235	6273	6048	7e-61
Unigene22612	gi|322069749|gb|ACYX02010264.1|	88.99	227	9	235	3730	3504	1e-65
Unigene22614	gi|321997938|gb|ACYX02030704.1|	88.66	194	1	194	2721	2908	8e-54
Unigene22665	gi|321854765|gb|ACYX02074212.1|	88.74	364	1	363	156	516	2e-102
Unigene22679	gi|322029463|gb|ACYX02023683.1|	91.44	187	17	203	9833	9647	2e-63
Unigene22682	gi|322055821|gb|ACYX02014918.1|	89.11	248	24	269	80	325	8e-70
Unigene22682	gi|322032725|gb|ACYX02022641.1|	90.32	248	24	269	13668	13915	9e-79
Unigene22685	gi|322482974|gb|GL739747.1|	89.71	350	1	349	39511	39859	7e-108
Unigene22685	gi|322076219|gb|ACYX02008100.1|	89.71	350	1	349	31369	31717	7e-108
Unigene22686	gi|322058073|gb|ACYX02014175.1|	90.28	247	1	244	5635	5881	8e-76
Unigene22695	gi|322015213|gb|ACYX02025067.1|	90.4	177	34	210	835	659	5e-55
Unigene22703	gi|322041375|gb|ACYX02019928.1|	90.87	252	35	285	2240	1991	4e-78
Unigene22704	gi|322070930|gb|ACYX02009856.1|	89.96	249	1	249	6756	6511	1e-77
Unigene22707	gi|321833918|gb|ACYX02077967.1|	89.81	206	1	205	2001	1796	2e-60
Unigene22708	gi|322010013|gb|ACYX02026773.1|	86.21	319	3	318	6569	6251	6e-74
Unigene22711	gi|322014379|gb|ACYX02025341.1|	92.07	164	31	194	2410	2573	8e-57
Unigene22714	gi|322037474|gb|ACYX02021176.1|	100	264	1	264	456	193	3e-131
Unigene22718	gi|322069968|gb|ACYX02010195.1|	87.88	198	41	238	19227	19030	1e-50
Unigene22726	gi|321749778|gb|ACYX02102809.1|	86.48	244	1	243	230	1	1e-56
Unigene22730	gi|321887472|gb|ACYX02063200.1|	90.34	176	32	207	4434	4609	2e-54
Unigene22731	gi|322083192|gb|ACYX02005512.1|	93.49	215	16	230	13369	13583	1e-84
Unigene22752	gi|322034283|gb|ACYX02022154.1|	87.85	214	1	214	16388	16177	8e-51
Unigene22764	gi|322033824|gb|ACYX02022298.1|	87.62	315	1	306	7741	8055	4e-81
Unigene22776	gi|321983179|gb|ACYX02035754.1|	88.54	253	4	254	8219	8470	2e-64
Unigene22778	gi|322483154|gb|GL739567.1|	91.71	193	1	193	46154	45962	6e-67
Unigene22778	gi|322086857|gb|ACYX02004318.1|	91.71	193	1	193	46154	45962	6e-67
Unigene22790	gi|322053548|gb|ACYX02015680.1|	91.96	199	1	199	16301	16499	1e-70
Unigene22803	gi|322483170|gb|GL739551.1|	85.55	422	11	429	36277	36686	6e-87
Unigene22803	gi|322087985|gb|ACYX02003931.1|	85.55	422	11	429	1219	1628	6e-87
Unigene22807	gi|321881864|gb|ACYX02065099.1|	94.38	267	2	268	1149	1414	5e-111
Unigene22808	gi|321796581|gb|ACYX02090129.1|	86.4	250	17	263	1494	1742	3e-51
Unigene22815	gi|321893008|gb|ACYX02061380.1|	84.87	271	1	271	405	135	1e-53
Unigene22815	gi|321959577|gb|ACYX02043751.1|	85.24	271	1	271	405	135	4e-56
Unigene22825	gi|322036965|gb|ACYX02021329.1|	88.56	271	7	277	2213	2483	1e-77
Unigene22838	gi|321864577|gb|ACYX02071030.1|	86.84	266	1	261	522	257	5e-65
Unigene22846	gi|321907997|gb|ACYX02056375.1|	85.5	269	2	269	713	446	2e-52
Unigene22847	gi|321893125|gb|ACYX02061346.1|	91.81	232	9	240	4730	4499	5e-83
Unigene22848	gi|321968524|gb|ACYX02040556.1|	88.7	345	9	352	1108	771	3e-98
Unigene22848	gi|321784996|gb|ACYX02094179.1|	88.99	345	9	352	435	98	1e-100
Unigene22850	gi|321694230|gb|ACYX02128231.1|	88.4	250	1	249	262	17	6e-61
Unigene22851	gi|322029689|gb|ACYX02023608.1|	89.19	185	36	218	16354	16170	8e-51
Unigene22865	gi|322026973|gb|ACYX02024466.1|	90.41	271	6	275	1989	1719	4e-87
Unigene22868	gi|322482680|gb|GL740041.1|	87.82	238	1	235	63273	63510	2e-61
Unigene22868	gi|322061638|gb|ACYX02012974.1|	87.82	238	1	235	4103	4340	2e-61
Unigene22883	gi|322049376|gb|ACYX02017313.1|	89.34	197	9	204	860	664	5e-55
Unigene22886	gi|322483308|gb|GL739413.1|	91.46	199	2	198	124867	124671	1e-58
Unigene22886	gi|322099426|gb|ACYX02000152.1|	91.46	199	2	198	3517	3321	1e-58
Unigene22898	gi|321900596|gb|ACYX02058873.1|	89.37	207	1	204	7190	6987	2e-58
Unigene22906	gi|322482932|gb|GL739789.1|	85.64	362	60	404	75441	75800	6e-81
Unigene22906	gi|322074085|gb|ACYX02008807.1|	85.64	362	60	404	7534	7893	6e-81
Unigene22935	gi|322082383|gb|ACYX02005792.1|	87.36	269	8	276	730	998	3e-69
Unigene22936	gi|321944504|gb|ACYX02048687.1|	86.99	269	48	315	5286	5552	1e-62
Unigene22946	gi|321903727|gb|ACYX02057828.1|	86.46	229	1	223	272	500	3e-53
Unigene22958	gi|322482982|gb|GL739739.1|	87.86	313	42	350	29099	29407	1e-78
Unigene22958	gi|322076706|gb|ACYX02007937.1|	87.86	313	42	350	3411	3719	1e-78
Unigene22960	gi|321788269|gb|ACYX02093080.1|	95.63	183	12	194	155	337	5e-80
Unigene22960	gi|321891740|gb|ACYX02061807.1|	94.04	218	17	234	845	1062	5e-89
Unigene22970	gi|321953725|gb|ACYX02045666.1|	90.07	272	1	272	1886	1615	1e-87
Unigene22978	gi|322033577|gb|ACYX02022372.1|	89.19	222	1	218	358	578	5e-56
Unigene22990	gi|321826091|gb|ACYX02080451.1|	88.76	267	1	266	2715	2449	4e-75
Unigene22991	gi|322013971|gb|ACYX02025475.1|	84.07	295	15	308	1492	1216	5e-53
Unigene23007	gi|321877143|gb|ACYX02066852.1|	92.5	200	3	201	244	441	2e-69
Unigene23027	gi|322025573|gb|ACYX02024913.1|	88.31	385	6	389	28974	29357	3e-107
Unigene23030	gi|321915496|gb|ACYX02053696.1|	87.34	237	10	238	354	584	4e-56
Unigene23038	gi|322482706|gb|GL740015.1|	90.83	240	1	240	11693	11932	1e-80
Unigene23038	gi|322063013|gb|ACYX02012512.1|	90.83	240	1	240	315	554	1e-80
Unigene23039	gi|321903727|gb|ACYX02057828.1|	88.44	294	4	288	2425	2718	2e-86
Unigene23051	gi|321958230|gb|ACYX02044191.1|	87.1	279	1	279	7938	7668	3e-72
Unigene23053	gi|322006879|gb|ACYX02027820.1|	88.02	242	13	253	1286	1045	1e-62
Unigene23057	gi|322031324|gb|ACYX02023080.1|	84.88	291	1	291	785	509	8e-58
Unigene23080	gi|321990328|gb|ACYX02033448.1|	91.35	185	85	269	259	443	5e-62
Unigene23082	gi|322040399|gb|ACYX02020239.1|	87	223	97	319	456	674	5e-53
Unigene23087	gi|322483246|gb|GL739475.1|	89.57	278	4	277	13455	13184	2e-86
Unigene23087	gi|322093570|gb|ACYX02002085.1|	89.57	278	4	277	10523	10252	2e-86
Unigene23110	gi|321863061|gb|ACYX02071537.1|	90.16	254	6	259	4505	4254	5e-77
Unigene23112	gi|322063196|gb|ACYX02012449.1|	88.66	291	2	292	12394	12108	4e-81
Unigene23114	gi|322483146|gb|GL739575.1|	90.91	242	4	244	114754	114513	2e-79
Unigene23114	gi|322086184|gb|ACYX02004551.1|	90.91	242	4	244	13242	13001	2e-79
Unigene23115	gi|321978855|gb|ACYX02037160.1|	88.06	268	1	262	2228	2495	5e-68
Unigene23131	gi|321977819|gb|ACYX02037515.1|	91.46	199	1	198	7619	7422	2e-63
Unigene23133	gi|322041125|gb|ACYX02020004.1|	90.53	243	121	360	1887	1645	4e-63
Unigene23136	gi|321870758|gb|ACYX02069031.1|	91.34	254	1	254	7075	6827	6e-86
Unigene23138	gi|321902792|gb|ACYX02058141.1|	92.42	211	1	208	2921	3131	2e-76
Unigene23140	gi|321944270|gb|ACYX02048770.1|	89.11	202	11	212	678	879	7e-58
Unigene23144	gi|321834378|gb|ACYX02077819.1|	89.81	206	5	210	986	1191	1e-62
Unigene23147	gi|322482868|gb|GL739853.1|	90.58	223	30	252	71501	71279	8e-73
Unigene23147	gi|322070673|gb|ACYX02009948.1|	90.58	223	30	252	10738	10516	8e-73
Unigene23158	gi|322035872|gb|ACYX02021664.1|	88.56	201	65	259	9607	9807	2e-55
Unigene23171	gi|321922351|gb|ACYX02051422.1|	89.29	196	1	196	1545	1351	2e-54
Unigene23186	gi|321893915|gb|ACYX02061081.1|	87.88	231	1	230	234	5	4e-56
Unigene23188	gi|322009720|gb|ACYX02026864.1|	88.02	217	1	217	32780	32996	2e-57
Unigene23194	gi|322483044|gb|GL739677.1|	90.83	240	1	240	37168	36929	1e-80
Unigene23194	gi|322080345|gb|ACYX02006707.1|	90.83	240	1	240	508	269	1e-80
Unigene23200	gi|322483018|gb|GL739703.1|	88.37	215	51	261	88186	88400	7e-58
Unigene23200	gi|322078961|gb|ACYX02007188.1|	88.37	215	51	261	20401	20615	7e-58
Unigene23201	gi|321958757|gb|ACYX02044021.1|	86.78	227	14	240	2809	3033	6e-52
Unigene23205	gi|321977693|gb|ACYX02037552.1|	85.67	300	4	298	4513	4227	6e-65
Unigene23205	gi|321893683|gb|ACYX02061157.1|	89.67	329	4	327	2159	1832	1e-96
Unigene23206	gi|322075912|gb|ACYX02008206.1|	91	211	1	211	11547	11337	2e-70
Unigene23214	gi|322062812|gb|ACYX02012576.1|	90.87	208	7	213	11365	11572	2e-66
Unigene23216	gi|322085577|gb|ACYX02004749.1|	92.82	181	1	181	3409	3589	6e-67
Unigene23222	gi|321997043|gb|ACYX02030999.1|	89.29	224	29	251	8127	7905	2e-61
Unigene23230	gi|322092713|gb|ACYX02002368.1|	88.48	243	2	244	7610	7844	1e-59
Unigene23232	gi|322015106|gb|ACYX02025106.1|	91.52	224	23	245	764	542	2e-73
Unigene23234	gi|321881095|gb|ACYX02065359.1|	87.55	241	1	239	1876	2116	2e-57
Unigene23236	gi|321812249|gb|ACYX02085138.1|	90.05	211	42	250	1196	1406	7e-64
Unigene23243	gi|322091659|gb|ACYX02002700.1|	89.24	288	1	279	3064	2777	4e-81
Unigene23259	gi|322007401|gb|ACYX02027649.1|	82.42	455	1	438	2919	2476	5e-69
Unigene23260	gi|322482824|gb|GL739897.1|	85.95	306	10	309	57606	57910	6e-65
Unigene23260	gi|322068653|gb|ACYX02010625.1|	85.95	306	10	309	25661	25965	6e-65
Unigene23265	gi|321827091|gb|ACYX02080130.1|	94.23	208	186	393	266	60	9e-83
Unigene23272	gi|321835715|gb|ACYX02077385.1|	89.23	195	1	194	2750	2556	8e-54
Unigene23273	gi|322002832|gb|ACYX02029123.1|	91.67	192	1	192	1112	921	3e-66
Unigene23274	gi|321953179|gb|ACYX02045848.1|	87.64	259	1	250	2575	2833	2e-67
Unigene23283	gi|322045915|gb|ACYX02018451.1|	93.91	230	26	255	360	589	1e-93
Unigene23291	gi|321965706|gb|ACYX02041483.1|	85.14	276	1	262	279	554	4e-59
Unigene23293	gi|322059349|gb|ACYX02013746.1|	89.67	213	5	215	1639	1849	6e-58
Unigene23298	gi|321879890|gb|ACYX02065932.1|	89.83	403	2	404	1645	2047	3e-132
Unigene23311	gi|322482530|gb|GL740191.1|	87.7	244	1	243	56036	56270	6e-61
Unigene23311	gi|322054480|gb|ACYX02015362.1|	87.7	244	1	243	24870	25104	6e-61
Unigene23316	gi|322079331|gb|ACYX02007064.1|	89.47	361	100	448	10344	9985	4e-110
Unigene23318	gi|322090830|gb|ACYX02002983.1|	89.05	274	1	274	18345	18609	4e-78
Unigene23322	gi|322482866|gb|GL739855.1|	95.14	144	118	258	42709	42566	7e-58
Unigene23322	gi|322070632|gb|ACYX02009963.1|	95.14	144	118	258	3324	3181	7e-58
Unigene23346	gi|322482746|gb|GL739975.1|	85.02	267	1	267	1463	1729	1e-53
Unigene23346	gi|322065001|gb|ACYX02011844.1|	85.02	267	1	267	1463	1729	1e-53
Unigene23357	gi|321831722|gb|ACYX02078681.1|	91.04	201	1	198	1537	1339	6e-61
Unigene23362	gi|322095381|gb|ACYX02001497.1|	88.36	292	1	292	4977	4688	3e-63
Unigene23368	gi|321919440|gb|ACYX02052393.1|	89.95	219	89	307	1633	1851	6e-68
Unigene23374	gi|321999409|gb|ACYX02030220.1|	86.01	243	134	376	667	908	4e-51
Unigene23379	gi|322073821|gb|ACYX02008894.1|	91.93	223	12	234	14926	14704	5e-80
Unigene23395	gi|321911880|gb|ACYX02054903.1|	88.81	286	188	462	4286	4571	2e-78
Unigene23405	gi|322094048|gb|ACYX02001927.1|	86.49	296	1	295	5069	4779	1e-65
Unigene23417	gi|322095493|gb|ACYX02001461.1|	89.92	258	2	256	14712	14969	1e-80
Unigene23423	gi|321926724|gb|ACYX02050038.1|	93.81	210	5	214	323	532	3e-84
Unigene23430	gi|322482490|gb|GL740231.1|	86.78	242	53	289	36196	35960	7e-52
Unigene23430	gi|322052769|gb|ACYX02015945.1|	86.78	242	53	289	2681	2445	7e-52
Unigene23431	gi|322051806|gb|ACYX02016275.1|	89.45	199	7	205	6637	6834	3e-56
Unigene23443	gi|322033249|gb|ACYX02022475.1|	90.52	211	6	216	8026	7816	4e-68
Unigene23450	gi|321866483|gb|ACYX02070442.1|	91.09	247	31	277	992	1238	1e-84
Unigene23451	gi|321986977|gb|ACYX02034530.1|	89.85	197	5	201	21595	21399	8e-60
Unigene23455	gi|321672297|gb|ACYX02139023.1|	89.72	214	22	232	319	532	7e-64
Unigene23456	gi|322042022|gb|ACYX02019726.1|	89.33	225	7	228	11377	11157	6e-59
Unigene23457	gi|321779427|gb|ACYX02096016.1|	91.04	536	1	532	600	76	0
Unigene23459	gi|322029767|gb|ACYX02023584.1|	91.87	209	20	228	4899	4693	3e-72
Unigene2346	gi|321835715|gb|ACYX02077385.1|	86.93	352	1	351	3880	4231	2e-87
Unigene23462	gi|321893059|gb|ACYX02061365.1|	89.95	209	34	242	472	266	1e-59
Unigene23473	gi|322483040|gb|GL739681.1|	85.84	353	3	341	73224	73573	3e-79
Unigene23473	gi|322080173|gb|ACYX02006769.1|	85.84	353	3	341	9720	10069	3e-79
Unigene23481	gi|321666135|gb|ACYX02142108.1|	87.12	233	3	235	254	486	2e-57
Unigene23490	gi|321791971|gb|ACYX02091867.1|	89.9	198	12	208	262	70	7e-58
Unigene23490	gi|321864711|gb|ACYX02070988.1|	91.1	191	12	201	1732	1917	7e-61
Unigene23491	gi|321884433|gb|ACYX02064229.1|	87.07	348	27	373	5481	5826	9e-83
Unigene2350	gi|321901810|gb|ACYX02058464.1|	89.95	219	495	713	6520	6738	1e-67
Unigene23503	gi|322483264|gb|GL739457.1|	100	200	1	200	176886	176687	4e-68
Unigene23503	gi|322095178|gb|ACYX02001560.1|	100	200	1	200	1567	1368	4e-68
Unigene23504	gi|321977242|gb|ACYX02037709.1|	89.84	256	1	246	448	703	1e-83
Unigene23505	gi|321964634|gb|ACYX02041996.1|	91.39	209	2	210	2568	2775	2e-69
Unigene23509	gi|321910530|gb|ACYX02055486.1|	87.71	236	4	238	1456	1687	2e-55
Unigene23510	gi|322483116|gb|GL739605.1|	91.83	208	53	260	54457	54661	3e-69
Unigene23510	gi|322084054|gb|ACYX02005233.1|	91.83	208	53	260	7206	7410	3e-69
Unigene23518	gi|322031443|gb|ACYX02023043.1|	86.55	290	8	297	5218	4930	2e-67
Unigene23522	gi|321888077|gb|ACYX02062996.1|	89.02	264	1	253	6401	6664	9e-82
Unigene23530	gi|322090830|gb|ACYX02002983.1|	87.95	249	14	261	18800	19045	3e-60
Unigene23537	gi|321994391|gb|ACYX02031991.1|	86.36	308	33	334	4449	4751	8e-71
Unigene23542	gi|321734466|gb|ACYX02108391.1|	90.72	194	100	293	1358	1169	5e-62
Unigene23562	gi|322483084|gb|GL739637.1|	89.39	198	27	222	5516	5320	8e-51
Unigene23562	gi|322082272|gb|ACYX02005833.1|	89.39	198	27	222	5516	5320	8e-51
Unigene23573	gi|322090533|gb|ACYX02003076.1|	89.84	246	8	252	20196	19955	6e-58
Unigene23574	gi|322037415|gb|ACYX02021194.1|	92.16	153	35	187	4908	4756	1e-52
Unigene2359	gi|322483178|gb|GL739543.1|	86.49	496	51	526	6255	5761	3e-126
Unigene2359	gi|322088621|gb|ACYX02003718.1|	86.49	496	51	526	6255	5761	3e-126
Unigene23597	gi|322098889|gb|ACYX02000333.1|	90.39	229	1	226	16515	16288	2e-67
Unigene23606	gi|321901658|gb|ACYX02058515.1|	88.94	199	13	211	1051	1249	3e-56
Unigene23612	gi|321984083|gb|ACYX02035459.1|	87.2	250	1	248	4763	5012	6e-58
Unigene23612	gi|321984083|gb|ACYX02035459.1|	88	250	1	248	5662	5911	1e-62
Unigene23617	gi|321823966|gb|ACYX02081220.1|	90.5	179	135	313	856	681	8e-52
Unigene2363	gi|321827778|gb|ACYX02079912.1|	94.89	176	25	200	2813	2988	2e-73
Unigene23633	gi|322094253|gb|ACYX02001860.1|	86.43	280	9	277	3120	3399	8e-67
Unigene23643	gi|322065432|gb|ACYX02011699.1|	90.91	264	1	264	2125	2387	1e-87
Unigene23651	gi|322483064|gb|GL739657.1|	91.92	198	1	198	49168	48972	1e-67
Unigene23651	gi|322081307|gb|ACYX02006301.1|	91.92	198	1	198	9362	9166	1e-67
Unigene23652	gi|321896046|gb|ACYX02060364.1|	87.21	219	5	220	3005	3223	1e-52
Unigene23667	gi|322052133|gb|ACYX02016162.1|	89.95	199	1	198	11384	11582	1e-58
Unigene23671	gi|321957290|gb|ACYX02044487.1|	92.2	205	3	204	10621	10417	6e-73
Unigene23674	gi|322060597|gb|ACYX02013313.1|	89.22	204	9	210	16873	17075	6e-55
Unigene23681	gi|322483188|gb|GL739533.1|	91.82	220	5	224	4481	4699	8e-76
Unigene23681	gi|322089297|gb|ACYX02003488.1|	91.82	220	5	224	1417	1635	8e-76
Unigene23685	gi|322004210|gb|ACYX02028673.1|	91.39	209	1	209	2293	2501	1e-71
Unigene23689	gi|321921915|gb|ACYX02051567.1|	87.4	246	16	259	3618	3859	2e-51
Unigene23691	gi|321942987|gb|ACYX02049142.1|	88.24	238	1	238	464	701	4e-65
Unigene23694	gi|321921185|gb|ACYX02051839.1|	89.89	267	12	277	1147	881	3e-72
Unigene23698	gi|321975686|gb|ACYX02038230.1|	89.11	202	11	212	1775	1976	5e-58
Unigene23699	gi|322084369|gb|ACYX02005131.1|	88.81	268	10	276	17757	18022	6e-71
Unigene23701	gi|321916429|gb|ACYX02053383.1|	100	164	10	173	3412	3249	1e-87
Unigene23702	gi|322081325|gb|ACYX02006291.1|	91.19	227	1	226	3664	3442	1e-74
Unigene23709	gi|321955829|gb|ACYX02044957.1|	90.38	208	1	206	3598	3803	9e-63
Unigene23727	gi|321833921|gb|ACYX02077966.1|	90.72	194	42	235	139	332	1e-62
Unigene23730	gi|322482868|gb|GL739853.1|	91.26	206	1	204	51402	51197	4e-68
Unigene23730	gi|322070679|gb|ACYX02009946.1|	91.26	206	1	204	4605	4400	4e-68
Unigene23731	gi|322482672|gb|GL740049.1|	90.87	208	18	225	26315	26108	1e-68
Unigene23731	gi|322061257|gb|ACYX02013096.1|	90.87	208	18	225	6487	6280	1e-68
Unigene23733	gi|322072446|gb|ACYX02009361.1|	87.05	278	47	323	7215	6941	3e-60
Unigene23737	gi|321944287|gb|ACYX02048765.1|	92.61	203	3	204	3920	4122	7e-73
Unigene23739	gi|321981013|gb|ACYX02036454.1|	87.93	232	1	232	2380	2610	4e-59
Unigene23759	gi|321940880|gb|ACYX02049843.1|	90.61	213	25	235	1	213	2e-67
Unigene23760	gi|321990818|gb|ACYX02033282.1|	87.67	219	1	212	6476	6258	2e-57
Unigene23763	gi|322048277|gb|ACYX02017681.1|	91.74	230	1	230	3228	3454	1e-80
Unigene23766	gi|322067152|gb|ACYX02011124.1|	91.46	199	2	200	1019	821	4e-68
Unigene23769	gi|322078829|gb|ACYX02007233.1|	91.62	191	22	207	17748	17558	9e-66
Unigene23776	gi|322008309|gb|ACYX02027342.1|	87.14	210	1	197	7357	7148	1e-52
Unigene23784	gi|321947748|gb|ACYX02047613.1|	91.56	237	1	236	3462	3227	8e-79
Unigene23794	gi|321944055|gb|ACYX02048842.1|	96.13	336	1	334	3374	3709	2e-157
Unigene23802	gi|322482738|gb|GL739983.1|	88.82	304	3	306	38727	39024	1e-81
Unigene23802	gi|322064583|gb|ACYX02011980.1|	88.82	304	3	306	2187	2484	1e-81
Unigene23806	gi|322044951|gb|ACYX02018758.1|	88.56	201	1	201	11934	12133	1e-52
Unigene23807	gi|322483246|gb|GL739475.1|	88.52	244	1	244	14351	14113	1e-68
Unigene23807	gi|322093570|gb|ACYX02002085.1|	88.52	244	1	244	11419	11181	1e-68
Unigene23811	gi|322026841|gb|ACYX02024508.1|	93.1	261	1	258	2160	2420	2e-101
Unigene23823	gi|321946284|gb|ACYX02048095.1|	90.65	214	1	214	306	94	2e-67
Unigene23826	gi|322483252|gb|GL739469.1|	87.43	350	1	350	152142	151803	1e-93
Unigene23826	gi|322093987|gb|ACYX02001944.1|	87.43	350	1	350	26122	25783	1e-93
Unigene23834	gi|321912013|gb|ACYX02054857.1|	94.41	161	64	224	6251	6092	4e-62
Unigene23835	gi|321952034|gb|ACYX02046195.1|	88.64	220	1	220	8540	8756	2e-60
Unigene23837	gi|321889150|gb|ACYX02062660.1|	91.46	199	3	196	1910	2108	4e-65
Unigene23840	gi|321852889|gb|ACYX02074851.1|	91.35	208	9	212	276	69	2e-67
Unigene23841	gi|321984842|gb|ACYX02035205.1|	83.93	305	22	315	4353	4657	2e-55
Unigene23850	gi|322091390|gb|ACYX02002785.1|	91.57	166	72	234	304	139	2e-54
Unigene23851	gi|321953928|gb|ACYX02045596.1|	91.47	211	1	208	8092	8301	2e-69
Unigene23857	gi|322482682|gb|GL740039.1|	87.18	273	1	272	11729	12001	8e-67
Unigene23857	gi|322061750|gb|ACYX02012937.1|	87.18	273	1	272	11729	12001	8e-67
Unigene23866	gi|322053545|gb|ACYX02015681.1|	90.1	192	1	192	5410	5220	9e-57
Unigene23868	gi|322005538|gb|ACYX02028242.1|	89.89	188	36	216	696	510	1e-52
Unigene2387	gi|321873373|gb|ACYX02068123.1|	87.7	447	1	443	494	59	1e-110
Unigene23871	gi|321794750|gb|ACYX02090887.1|	89.91	218	6	222	459	242	4e-65
Unigene23872	gi|322483268|gb|GL739453.1|	90.5	221	31	251	81617	81837	1e-71
Unigene23872	gi|322483268|gb|GL739453.1|	90.5	221	31	251	82946	83166	1e-71
Unigene23872	gi|322095432|gb|ACYX02001480.1|	90.5	221	31	251	6959	7179	1e-71
Unigene23872	gi|322095432|gb|ACYX02001480.1|	90.5	221	31	251	8288	8508	1e-71
Unigene23876	gi|321926581|gb|ACYX02050086.1|	90.59	255	4	257	9650	9396	2e-82
Unigene23877	gi|322077927|gb|ACYX02007542.1|	89.12	239	1	237	2207	1969	2e-54
Unigene23878	gi|322007220|gb|ACYX02027711.1|	91.24	194	10	202	4547	4740	9e-63
Unigene23881	gi|321989752|gb|ACYX02033626.1|	88	225	1	225	15268	15044	9e-60
Unigene23892	gi|322029250|gb|ACYX02023747.1|	90	210	9	216	10164	9956	6e-61
Unigene23893	gi|321949880|gb|ACYX02046901.1|	93.72	239	1	239	498	261	2e-94
Unigene23897	gi|321912432|gb|ACYX02054715.1|	88.43	216	1	215	17628	17413	9e-57
Unigene23901	gi|321873980|gb|ACYX02067921.1|	87.98	258	4	260	2944	3201	2e-67
Unigene23906	gi|321971289|gb|ACYX02039631.1|	90.78	206	13	215	2105	1900	2e-66
Unigene23907	gi|321948921|gb|ACYX02047222.1|	86.76	287	1	287	3059	3336	8e-64
Unigene23924	gi|321852741|gb|ACYX02074900.1|	87.55	241	1	237	530	766	6e-55
Unigene23927	gi|321947982|gb|ACYX02047533.1|	92.5	200	1	200	7075	7274	2e-73
Unigene23927	gi|321796381|gb|ACYX02090200.1|	93.5	200	1	200	2695	2894	3e-78
Unigene2394	gi|322011669|gb|ACYX02026232.1|	84.41	372	465	835	2291	1923	3e-69
Unigene23940	gi|322098328|gb|ACYX02000519.1|	89.47	209	17	224	43669	43875	6e-58
Unigene23967	gi|322483284|gb|GL739437.1|	89.47	228	2	229	23482	23709	1e-68
Unigene23967	gi|322096834|gb|ACYX02001007.1|	89.47	228	2	229	17777	18004	1e-68
Unigene23982	gi|322000842|gb|ACYX02029769.1|	86.79	212	1	212	10035	10237	5e-52
Unigene24000	gi|322482736|gb|GL739985.1|	89.97	309	1	307	61437	61740	2e-92
Unigene24000	gi|322064459|gb|ACYX02012025.1|	89.97	309	1	307	17827	18130	2e-92
Unigene24004	gi|322002400|gb|ACYX02029263.1|	100	177	1	177	161	337	2e-95
Unigene24006	gi|322027616|gb|ACYX02024262.1|	89.23	195	6	200	2308	2502	3e-56
Unigene24027	gi|321878399|gb|ACYX02066423.1|	93.33	150	26	175	520	669	2e-55
Unigene24030	gi|321695782|gb|ACYX02127573.1|	91.89	185	15	199	418	602	1e-64
Unigene24034	gi|322080401|gb|ACYX02006689.1|	86.94	268	14	281	3123	3389	8e-64
Unigene24039	gi|322038710|gb|ACYX02020778.1|	85.93	263	1	252	529	789	3e-54
Unigene24042	gi|321868223|gb|ACYX02069868.1|	89.76	205	1	201	1882	2086	1e-61
Unigene24051	gi|321775345|gb|ACYX02097358.1|	93.79	177	49	225	1682	1506	3e-69
Unigene241	gi|322093890|gb|ACYX02001976.1|	88.05	251	35	278	3739	3489	3e-69
Unigene24118	gi|321673177|gb|ACYX02138583.1|	90.26	195	20	214	538	344	6e-61
Unigene2412	gi|322042067|gb|ACYX02019711.1|	93.17	161	63	223	597	438	4e-57
Unigene24276	gi|322483114|gb|GL739607.1|	92.09	177	1	177	51738	51562	9e-62
Unigene24276	gi|322083947|gb|ACYX02005270.1|	92.09	177	1	177	3473	3297	9e-62
Unigene24276	gi|322483114|gb|GL739607.1|	88.93	298	239	531	50347	50050	1e-88
Unigene24276	gi|322083947|gb|ACYX02005270.1|	88.93	298	239	531	2082	1785	1e-88
Unigene24277	gi|322483114|gb|GL739607.1|	87.76	237	237	468	50286	50050	8e-62
Unigene24277	gi|322483114|gb|GL739607.1|	92.09	177	1	177	51738	51562	8e-62
Unigene24277	gi|322083947|gb|ACYX02005270.1|	87.76	237	237	468	2021	1785	8e-62
Unigene24277	gi|322083947|gb|ACYX02005270.1|	92.09	177	1	177	3473	3297	8e-62
Unigene24317	gi|321827778|gb|ACYX02079912.1|	89.27	261	1	257	391	134	8e-71
Unigene24345	gi|321955651|gb|ACYX02045014.1|	90.96	332	1	332	12982	12653	2e-114
Unigene24366	gi|321921307|gb|ACYX02051798.1|	88.78	196	1	196	3561	3745	8e-55
Unigene24382	gi|322098197|gb|ACYX02000559.1|	87.88	264	1	264	1384	1125	4e-67
Unigene24391	gi|322483146|gb|GL739575.1|	92.31	286	1	284	56258	56542	8e-104
Unigene24391	gi|322086199|gb|ACYX02004546.1|	92.31	286	1	284	16161	16445	8e-104
Unigene24393	gi|321964320|gb|ACYX02042158.1|	90.65	214	164	377	800	1013	2e-69
Unigene24417	gi|322482626|gb|GL740095.1|	88.83	394	32	419	4265	4658	2e-120
Unigene24417	gi|322058914|gb|ACYX02013889.1|	88.83	394	32	419	1	394	2e-120
Unigene2442	gi|321964634|gb|ACYX02041996.1|	85.28	360	42	397	1924	2278	2e-71
Unigene24483	gi|321677743|gb|ACYX02136294.1|	88.18	423	4	426	21	432	5e-113
Unigene24492	gi|321827772|gb|ACYX02079914.1|	91.1	292	1	292	2292	2582	2e-99
Unigene24494	gi|321857393|gb|ACYX02073361.1|	91.14	237	1	228	4367	4603	1e-77
Unigene24497	gi|322073917|gb|ACYX02008862.1|	94.61	204	55	258	24048	23845	3e-85
Unigene24516	gi|321999789|gb|ACYX02030102.1|	87.95	249	37	285	269	25	9e-60
Unigene2453	gi|322015396|gb|ACYX02025008.1|	84.83	323	35	353	9639	9954	3e-54
Unigene2456	gi|322012374|gb|ACYX02025993.1|	85.47	296	494	786	3534	3826	7e-52
Unigene24567	gi|321744790|gb|ACYX02104475.1|	82.59	649	154	802	14	662	8e-107
Unigene24567	gi|321959268|gb|ACYX02043845.1|	91.67	360	446	805	641	282	2e-132
Unigene24567	gi|321959268|gb|ACYX02043845.1|	90.22	501	43	543	1142	642	3e-171
Unigene24568	gi|321744790|gb|ACYX02104475.1|	82.59	649	154	802	14	662	8e-107
Unigene24568	gi|321959268|gb|ACYX02043845.1|	91.67	360	446	805	641	282	2e-132
Unigene24568	gi|321959268|gb|ACYX02043845.1|	90.22	501	43	543	1142	642	3e-171
Unigene24603	gi|321956924|gb|ACYX02044603.1|	87.5	256	173	423	9771	9516	5e-63
Unigene24603	gi|322096687|gb|ACYX02001057.1|	88.3	282	147	427	431	711	2e-74
Unigene24638	gi|322008888|gb|ACYX02027145.1|	87.71	293	6	288	1556	1845	2e-68
Unigene24647	gi|322058947|gb|ACYX02013877.1|	89.74	195	98	292	5871	6065	2e-58
Unigene24647	gi|321839294|gb|ACYX02076208.1|	92.58	229	86	314	2339	2111	8e-86
Unigene24648	gi|322058947|gb|ACYX02013877.1|	95	160	98	257	5871	6030	3e-66
Unigene2467	gi|321822927|gb|ACYX02081713.1|	92.22	180	9	186	52	231	7e-62
Unigene24686	gi|321961369|gb|ACYX02043149.1|	88.67	450	1	447	4471	4918	5e-119
Unigene247	gi|322031001|gb|ACYX02023186.1|	93.96	182	32	212	15802	15621	7e-70
Unigene24751	gi|322034698|gb|ACYX02022035.1|	86.9	420	1	403	8452	8036	6e-100
Unigene24810	gi|322033360|gb|ACYX02022441.1|	84.05	583	9	563	2043	2615	3e-105
Unigene24825	gi|322483014|gb|GL739707.1|	87.01	254	186	432	46584	46334	2e-56
Unigene24825	gi|322078802|gb|ACYX02007244.1|	87.01	254	186	432	15394	15144	2e-56
Unigene24857	gi|322011703|gb|ACYX02026220.1|	83.61	543	2	528	4947	5482	9e-97
Unigene24857	gi|322483012|gb|GL739709.1|	83.29	706	129	804	15500	14796	1e-108
Unigene24857	gi|322078672|gb|ACYX02007285.1|	83.29	706	129	804	4263	3559	1e-108
Unigene24889	gi|322097865|gb|ACYX02000668.1|	92.13	178	8	184	42629	42806	3e-60
Unigene2489	gi|322026383|gb|ACYX02024657.1|	87.35	245	1	233	6600	6357	1e-57
Unigene24892	gi|321808595|gb|ACYX02086316.1|	88.89	270	4	273	3895	3627	8e-77
Unigene24918	gi|321923970|gb|ACYX02050911.1|	89.82	383	5	382	2832	2450	3e-119
Unigene24920	gi|321911284|gb|ACYX02055093.1|	84.26	324	1	320	330	651	5e-59
Unigene25011	gi|321898478|gb|ACYX02059565.1|	88.12	421	59	467	3976	4393	2e-115
Unigene25045	gi|321960866|gb|ACYX02043323.1|	85.41	329	22	350	6	315	7e-74
Unigene25058	gi|322086883|gb|ACYX02004309.1|	89.3	187	22	208	9122	9306	1e-51
Unigene25077	gi|322483174|gb|GL739547.1|	85.6	257	18	272	76238	75983	1e-50
Unigene25077	gi|322088373|gb|ACYX02003803.1|	85.6	257	18	272	14052	13797	1e-50
Unigene25077	gi|321730432|gb|ACYX02110430.1|	91.95	298	12	300	1111	814	9e-107
Unigene25085	gi|322482710|gb|GL740011.1|	90.14	284	13	291	45635	45914	1e-82
Unigene25085	gi|322063163|gb|ACYX02012461.1|	90.14	284	13	291	28540	28819	1e-82
Unigene25140	gi|322078940|gb|ACYX02007195.1|	87.5	368	1	365	10178	9814	4e-94
Unigene25151	gi|322097127|gb|ACYX02000906.1|	88.83	349	1	340	1700	1353	6e-99
Unigene25170	gi|321814560|gb|ACYX02084380.1|	88.52	244	1	243	1369	1126	2e-58
Unigene25174	gi|322065015|gb|ACYX02011838.1|	88.46	312	1	307	4896	5204	6e-77
Unigene25183	gi|322095473|gb|ACYX02001468.1|	93.84	146	593	737	10325	10470	2e-52
Unigene25183	gi|322032427|gb|ACYX02022734.1|	88.08	260	765	1024	7994	8253	2e-70
Unigene25183	gi|322003770|gb|ACYX02028805.1|	88.68	380	878	1257	626	999	2e-86
Unigene25183	gi|322006326|gb|ACYX02027988.1|	90.72	291	665	955	11091	11377	9e-95
Unigene25208	gi|322083835|gb|ACYX02005307.1|	93.3	179	149	327	813	635	6e-68
Unigene25321	gi|321947982|gb|ACYX02047533.1|	96.12	129	2	129	8929	9057	2e-52
Unigene25344	gi|321873940|gb|ACYX02067934.1|	85.59	236	4	239	227	1	8e-52
Unigene25359	gi|321961883|gb|ACYX02042988.1|	84.35	492	9	482	4024	4507	6e-97
Unigene25411	gi|321985034|gb|ACYX02035140.1|	82.99	388	9	386	3212	3594	1e-60
Unigene25505	gi|321685051|gb|ACYX02132618.1|	89.39	198	1	198	198	1	2e-57
Unigene25505	gi|321912230|gb|ACYX02054783.1|	87.93	232	1	232	560	329	6e-61
Unigene25513	gi|321889278|gb|ACYX02062618.1|	89.59	221	515	735	4303	4083	2e-66
Unigene25513	gi|321889278|gb|ACYX02062618.1|	87.03	370	38	405	4979	4618	1e-86
Unigene25526	gi|321898897|gb|ACYX02059431.1|	89.42	378	7	383	495	866	5e-112
Unigene25526	gi|322097351|gb|ACYX02000834.1|	94.25	348	7	354	513	860	1e-149
Unigene25558	gi|322009498|gb|ACYX02026944.1|	90.31	320	1	318	576	895	9e-102
Unigene25627	gi|322013246|gb|ACYX02025714.1|	91.89	259	31	289	1409	1667	3e-94
Unigene25650	gi|321835497|gb|ACYX02077448.1|	85.6	250	1	249	91	340	9e-51
Unigene25652	gi|322482868|gb|GL739853.1|	88.94	226	3	223	46917	47141	9e-63
Unigene25652	gi|322070679|gb|ACYX02009946.1|	88.94	226	3	223	120	344	9e-63
Unigene25679	gi|322483298|gb|GL739423.1|	91.84	196	45	239	21509	21703	4e-53
Unigene25679	gi|322098463|gb|ACYX02000479.1|	91.84	196	45	239	9309	9503	4e-53
Unigene25742	gi|322087094|gb|ACYX02004238.1|	86.14	267	61	324	6731	6465	1e-56
Unigene25754	gi|322483284|gb|GL739437.1|	80.67	481	14	463	230823	230355	2e-53
Unigene25754	gi|322096788|gb|ACYX02001024.1|	80.67	481	14	463	1037	569	2e-53
Unigene2579	gi|322094232|gb|ACYX02001869.1|	99.57	231	1	231	21808	22038	7e-113
Unigene25807	gi|322035770|gb|ACYX02021696.1|	87.03	401	5	403	18862	18464	3e-98
Unigene25811	gi|322009462|gb|ACYX02026956.1|	87.05	332	1	326	6377	6708	7e-80
Unigene25833	gi|322099847|gb|ACYX02000013.1|	92.69	219	142	360	6753	6971	3e-82
Unigene25836	gi|321961383|gb|ACYX02043144.1|	87.92	207	622	828	3038	3238	8e-54
Unigene25855	gi|322058073|gb|ACYX02014175.1|	88.14	312	16	315	3027	3334	3e-91
Unigene25866	gi|322483016|gb|GL739705.1|	91.47	211	511	721	74132	73926	1e-71
Unigene25866	gi|322078840|gb|ACYX02007228.1|	91.47	211	511	721	460	254	1e-71
Unigene25866	gi|322483016|gb|GL739705.1|	91.48	305	142	445	74506	74205	9e-103
Unigene25866	gi|322078840|gb|ACYX02007228.1|	91.48	305	142	445	834	533	9e-103
Unigene25895	gi|321952413|gb|ACYX02046064.1|	85.71	315	16	325	9140	9443	6e-68
Unigene25917	gi|322006088|gb|ACYX02028059.1|	86.41	287	90	375	13842	14128	2e-65
Unigene25941	gi|322482900|gb|GL739821.1|	84.35	377	108	462	8739	9113	6e-70
Unigene25941	gi|322072375|gb|ACYX02009384.1|	84.35	377	108	462	52	426	6e-70
Unigene25941	gi|322482590|gb|GL740131.1|	83.98	462	3	448	4293	3833	1e-83
Unigene25941	gi|322057174|gb|ACYX02014463.1|	83.98	462	3	448	2277	1817	1e-83
Unigene25942	gi|322069590|gb|ACYX02010319.1|	88.52	209	409	616	12013	11805	2e-54
Unigene25956	gi|321681324|gb|ACYX02134495.1|	89.77	215	38	249	133	346	4e-59
Unigene26043	gi|322483242|gb|GL739479.1|	88.14	388	1	383	144635	144257	1e-94
Unigene26043	gi|322093171|gb|ACYX02002213.1|	88.14	388	1	383	8021	7643	1e-94
Unigene2606	gi|321994861|gb|ACYX02031756.1|	89.57	230	47	275	3674	3903	2e-67
Unigene26109	gi|322482940|gb|GL739781.1|	82.86	385	246	630	81864	82242	3e-59
Unigene26109	gi|322074418|gb|ACYX02008691.1|	82.86	385	246	630	15499	15877	3e-59
Unigene26109	gi|321961321|gb|ACYX02043164.1|	88.14	776	24	789	13710	12947	0
Unigene26110	gi|322482940|gb|GL739781.1|	86.61	381	22	402	81864	82242	2e-90
Unigene26110	gi|322074418|gb|ACYX02008691.1|	86.61	381	22	402	15499	15877	2e-90
Unigene26110	gi|321961321|gb|ACYX02043164.1|	87.28	464	104	561	13409	12947	8e-121
Unigene26111	gi|321868751|gb|ACYX02069696.1|	92.01	338	2	337	9427	9763	8e-123
Unigene26183	gi|322094638|gb|ACYX02001734.1|	89.47	323	1	316	1818	2140	2e-86
Unigene26258	gi|322066581|gb|ACYX02011324.1|	90.49	515	2	514	1879	1366	1e-175
Unigene26259	gi|321985771|gb|ACYX02034921.1|	91.74	230	80	309	5838	5610	3e-79
Unigene2629	gi|321926431|gb|ACYX02050135.1|	90.74	270	79	346	6997	6729	9e-87
Unigene26315	gi|322035234|gb|ACYX02021863.1|	95.04	141	1	140	6358	6498	6e-55
Unigene26336	gi|321857982|gb|ACYX02073167.1|	91.81	171	331	501	86	256	4e-58
Unigene26361	gi|322482616|gb|GL740105.1|	88.51	261	1	261	46135	45878	8e-70
Unigene26361	gi|322058522|gb|ACYX02014027.1|	88.51	261	1	261	1257	1000	8e-70
Unigene26374	gi|322482876|gb|GL739845.1|	88.71	726	45	756	1585	2305	0
Unigene26374	gi|322071107|gb|ACYX02009800.1|	88.71	726	45	756	1585	2305	0
Unigene26433	gi|321923022|gb|ACYX02051211.1|	85.47	296	1	291	3063	3358	7e-58
Unigene26443	gi|321896400|gb|ACYX02060236.1|	92.31	169	66	233	6469	6302	7e-55
Unigene26454	gi|322482754|gb|GL739967.1|	89.18	268	123	390	1570	1837	2e-80
Unigene26454	gi|322065326|gb|ACYX02011736.1|	89.18	268	123	390	66	333	2e-80
Unigene26458	gi|321922897|gb|ACYX02051249.1|	88.46	208	1	207	1515	1716	6e-55
Unigene26462	gi|322000806|gb|ACYX02029782.1|	88.76	258	1	249	20925	20668	5e-77
Unigene26487	gi|322002731|gb|ACYX02029152.1|	80.19	414	1	391	15198	15595	3e-52
Unigene26494	gi|322042775|gb|ACYX02019482.1|	88.72	328	6	330	9975	9650	3e-88
Unigene26504	gi|321966132|gb|ACYX02041339.1|	84.51	297	13	306	9265	9559	3e-54
Unigene26516	gi|321682223|gb|ACYX02134040.1|	83.48	345	1	329	559	218	9e-59
Unigene26518	gi|321694030|gb|ACYX02128331.1|	88.94	226	29	254	516	292	2e-62
Unigene26518	gi|321750575|gb|ACYX02102536.1|	88.2	305	24	328	923	1225	2e-62
Unigene26532	gi|321995180|gb|ACYX02031600.1|	89.56	383	45	424	9235	8854	3e-113
Unigene26541	gi|322005205|gb|ACYX02028348.1|	89.53	191	63	251	15395	15205	3e-51
Unigene26552	gi|321873836|gb|ACYX02067969.1|	92.06	315	138	452	2741	3053	6e-116
Unigene26553	gi|321873836|gb|ACYX02067969.1|	92.06	315	138	452	2741	3053	5e-116
Unigene26560	gi|322482646|gb|GL740075.1|	88.93	262	569	822	58740	59001	8e-67
Unigene26560	gi|322059840|gb|ACYX02013567.1|	88.93	262	569	822	1222	1483	8e-67
Unigene26563	gi|322052257|gb|ACYX02016114.1|	84.42	308	68	361	1918	1613	2e-56
Unigene26568	gi|322482654|gb|GL740067.1|	85.2	358	1	348	43794	44138	1e-72
Unigene26568	gi|322060246|gb|ACYX02013432.1|	85.2	358	1	348	21406	21750	1e-72
Unigene26572	gi|321982236|gb|ACYX02036055.1|	93.13	262	12	273	26178	25917	4e-103
Unigene26573	gi|321680235|gb|ACYX02135044.1|	85.81	303	249	543	575	274	4e-64
Unigene26573	gi|321680003|gb|ACYX02135160.1|	86.8	303	249	543	573	272	3e-71
Unigene26578	gi|322007771|gb|ACYX02027527.1|	93.07	303	1	302	17830	17532	2e-114
Unigene26594	gi|321992754|gb|ACYX02032634.1|	86.67	360	23	374	941	1299	3e-86
Unigene26595	gi|322482964|gb|GL739757.1|	89.53	277	1	276	26086	26360	2e-68
Unigene26595	gi|322075769|gb|ACYX02008250.1|	89.53	277	1	276	8296	8570	2e-68
Unigene26606	gi|321795084|gb|ACYX02090718.1|	92.52	321	1	321	510	192	3e-119
Unigene26620	gi|321908938|gb|ACYX02056065.1|	89.5	200	10	209	6187	5988	3e-59
Unigene26630	gi|321880841|gb|ACYX02065466.1|	88.49	417	1	417	5230	4822	1e-115
Unigene26636	gi|321919704|gb|ACYX02052307.1|	89.88	257	6	258	8402	8657	4e-72
Unigene26647	gi|321994930|gb|ACYX02031722.1|	94.4	250	8	256	16295	16544	4e-93
Unigene26647	gi|322082593|gb|ACYX02005718.1|	98.08	260	1	260	25799	26057	3e-118
Unigene26651	gi|321887213|gb|ACYX02063287.1|	88.67	415	49	462	658	1065	2e-108
Unigene26671	gi|322047442|gb|ACYX02017957.1|	88.94	443	77	519	6136	6572	3e-123
Unigene26686	gi|322483008|gb|GL739713.1|	85.41	281	42	321	70769	70497	5e-59
Unigene26686	gi|322078289|gb|ACYX02007415.1|	85.41	281	42	321	2101	1829	5e-59
Unigene26689	gi|321910598|gb|ACYX02055452.1|	89.05	347	2	348	2103	1762	5e-103
Unigene26690	gi|321867599|gb|ACYX02070083.1|	88.79	214	136	349	1016	803	4e-60
Unigene26703	gi|321815655|gb|ACYX02084036.1|	89.4	217	19	234	1	215	2e-52
Unigene26725	gi|321949441|gb|ACYX02047045.1|	90.37	187	1	186	1444	1629	2e-53
Unigene26726	gi|322029512|gb|ACYX02023665.1|	100	126	135	260	1410	1535	4e-52
Unigene26726	gi|322007310|gb|ACYX02027678.1|	93.38	151	348	498	2504	2654	1e-55
Unigene26726	gi|321919972|gb|ACYX02052227.1|	95.5	200	203	402	3886	4085	2e-87
Unigene26729	gi|321875294|gb|ACYX02067482.1|	92.59	297	1	295	860	1156	9e-113
Unigene26734	gi|321876016|gb|ACYX02067237.1|	92.62	149	211	359	1652	1504	2e-52
Unigene26736	gi|322007642|gb|ACYX02027572.1|	91.71	193	132	321	8616	8808	2e-62
Unigene26745	gi|322015396|gb|ACYX02025008.1|	92.98	228	2	228	17940	17713	3e-85
Unigene26762	gi|321989504|gb|ACYX02033706.1|	90.09	222	1	218	7554	7775	3e-63
Unigene26766	gi|321788383|gb|ACYX02093041.1|	84.56	447	124	551	1	441	1e-79
Unigene26782	gi|321856536|gb|ACYX02073633.1|	90.04	261	5	261	265	525	6e-83
Unigene26797	gi|321965720|gb|ACYX02041478.1|	86.49	370	223	591	33	389	2e-85
Unigene26803	gi|322056383|gb|ACYX02014733.1|	86.54	260	1	259	27964	27711	1e-59
Unigene26805	gi|321959357|gb|ACYX02043820.1|	84.38	448	1	438	1622	2068	2e-81
Unigene26812	gi|321962429|gb|ACYX02042817.1|	89.9	198	1	198	567	372	3e-55
Unigene26821	gi|322038335|gb|ACYX02020895.1|	89.59	442	42	476	2269	2708	6e-140
Unigene26837	gi|321904813|gb|ACYX02057464.1|	88.94	208	5	205	5775	5978	8e-54
Unigene26841	gi|322482564|gb|GL740157.1|	90.67	193	3	193	50402	50594	3e-60
Unigene26841	gi|322056017|gb|ACYX02014851.1|	90.67	193	3	193	13697	13889	3e-60
Unigene26851	gi|321856288|gb|ACYX02073711.1|	87.46	287	185	468	325	42	2e-63
Unigene26855	gi|322482504|gb|GL740217.1|	83.53	334	1	314	22870	22547	9e-52
Unigene26855	gi|322053357|gb|ACYX02015745.1|	83.53	334	1	314	4360	4037	9e-52
Unigene26860	gi|322084002|gb|ACYX02005250.1|	86.97	261	110	366	2667	2409	6e-53
Unigene26860	gi|321917919|gb|ACYX02052887.1|	88.78	205	82	285	5629	5431	2e-55
Unigene26862	gi|321920643|gb|ACYX02052013.1|	89.47	266	111	375	59	324	3e-79
Unigene26887	gi|322059533|gb|ACYX02013680.1|	95.75	212	73	283	1450	1660	9e-90
Unigene26891	gi|321842112|gb|ACYX02075306.1|	91.72	435	4	435	5165	4733	3e-154
Unigene26899	gi|321945313|gb|ACYX02048413.1|	85.32	252	21	257	2505	2255	2e-52
Unigene26920	gi|322031752|gb|ACYX02022945.1|	90.94	254	2	255	8979	9232	3e-86
Unigene26922	gi|322047442|gb|ACYX02017957.1|	88.61	202	2	200	10896	10696	5e-52
Unigene26932	gi|322483008|gb|GL739713.1|	87.33	221	1	221	43764	43544	5e-55
Unigene26932	gi|322078307|gb|ACYX02007408.1|	87.33	221	1	221	1316	1096	5e-55
Unigene26955	gi|322483120|gb|GL739601.1|	90.22	184	4	185	107485	107302	5e-52
Unigene26955	gi|322084334|gb|ACYX02005145.1|	90.22	184	4	185	9192	9009	5e-52
Unigene26974	gi|322042721|gb|ACYX02019499.1|	85.76	288	37	322	3623	3910	6e-62
Unigene27001	gi|321733306|gb|ACYX02108979.1|	90.83	218	3	220	249	33	7e-70
Unigene27001	gi|321854369|gb|ACYX02074344.1|	90.83	229	1	228	1239	1011	5e-74
Unigene27007	gi|321976035|gb|ACYX02038110.1|	89.78	225	5	229	2861	3085	3e-69
Unigene27011	gi|321924049|gb|ACYX02050887.1|	88.09	235	5	232	5569	5337	1e-56
Unigene27013	gi|321824345|gb|ACYX02081046.1|	88.11	429	87	511	2228	1801	1e-107
Unigene27066	gi|322005625|gb|ACYX02028211.1|	90.73	205	4	207	475	271	2e-64
Unigene27075	gi|321882419|gb|ACYX02064907.1|	94.37	142	196	337	2	143	2e-55
Unigene27092	gi|321992808|gb|ACYX02032616.1|	89.26	270	13	280	12714	12978	6e-74
Unigene27144	gi|322087481|gb|ACYX02004104.1|	86.88	564	1	553	7408	6854	2e-149
Unigene27147	gi|322050085|gb|ACYX02017004.1|	89.75	322	1	322	20652	20344	5e-87
Unigene27153	gi|321874647|gb|ACYX02067700.1|	85.42	336	8	325	2243	1909	1e-69
Unigene27156	gi|321955014|gb|ACYX02045215.1|	90.64	171	132	302	13	182	3e-51
Unigene27158	gi|321808172|gb|ACYX02086447.1|	90.22	184	1	180	484	667	5e-56
Unigene27181	gi|321986977|gb|ACYX02034530.1|	83.64	593	1	576	18625	19204	7e-109
Unigene27193	gi|322483282|gb|GL739439.1|	85.77	260	83	342	181959	182215	3e-55
Unigene27193	gi|322096597|gb|ACYX02001090.1|	85.77	260	83	342	19649	19905	3e-55
Unigene27209	gi|321813346|gb|ACYX02084777.1|	88.69	283	67	347	552	270	2e-77
Unigene27230	gi|321999162|gb|ACYX02030307.1|	89.71	243	7	249	1863	2105	3e-75
Unigene27239	gi|322047844|gb|ACYX02017821.1|	87.34	229	3	228	14597	14369	5e-56
Unigene27259	gi|321979743|gb|ACYX02036859.1|	85.77	267	1	264	24221	24481	6e-55
Unigene27264	gi|322483140|gb|GL739581.1|	94.01	167	47	213	33210	33046	6e-64
Unigene27264	gi|322085768|gb|ACYX02004684.1|	94.01	167	47	213	17559	17395	6e-64
Unigene27269	gi|321840567|gb|ACYX02075794.1|	91.6	262	1	260	502	763	1e-88
Unigene27271	gi|322483128|gb|GL739593.1|	85.66	279	50	328	22863	23131	1e-53
Unigene27271	gi|322084947|gb|ACYX02004960.1|	85.66	279	50	328	787	1055	1e-53
Unigene27272	gi|321981144|gb|ACYX02036408.1|	88.14	236	1	231	904	1139	6e-58
Unigene27281	gi|322065835|gb|ACYX02011576.1|	85.27	258	1	258	2471	2214	4e-53
Unigene27288	gi|321981780|gb|ACYX02036209.1|	89.34	197	5	201	7039	7234	5e-55
Unigene27302	gi|322015013|gb|ACYX02025135.1|	86.69	353	1	353	8361	8017	5e-87
Unigene27310	gi|321984207|gb|ACYX02035418.1|	88.06	268	1	265	2958	3221	1e-68
Unigene27311	gi|321942828|gb|ACYX02049193.1|	86.61	239	1	239	20038	20271	4e-53
Unigene27320	gi|321971637|gb|ACYX02039510.1|	86.96	253	29	280	14224	14464	7e-61
Unigene27335	gi|321881492|gb|ACYX02065226.1|	83.28	341	47	368	7494	7833	4e-57
Unigene27340	gi|321887297|gb|ACYX02063258.1|	88.93	262	5	265	2910	2649	1e-74
Unigene27345	gi|322089526|gb|ACYX02003414.1|	87.37	285	1	284	13077	12795	8e-70
Unigene27361	gi|321904802|gb|ACYX02057467.1|	85.61	264	155	406	747	484	1e-54
Unigene27364	gi|321914097|gb|ACYX02054156.1|	82.07	357	487	835	12883	12542	3e-53
Unigene27364	gi|321914097|gb|ACYX02054156.1|	85.64	404	16	415	13388	12986	5e-86
Unigene27365	gi|321948009|gb|ACYX02047524.1|	89	309	3	305	3422	3730	1e-87
Unigene27369	gi|321985554|gb|ACYX02034979.1|	90.91	209	1	206	18673	18881	4e-68
Unigene27381	gi|321964482|gb|ACYX02042072.1|	92.26	168	15	179	223	390	1e-54
Unigene27381	gi|321964482|gb|ACYX02042072.1|	95.27	169	245	413	1311	1479	2e-71
Unigene27381	gi|321964484|gb|ACYX02042071.1|	91.98	212	15	223	25	236	2e-71
Unigene27384	gi|322085594|gb|ACYX02004743.1|	84.27	337	506	830	16436	16770	2e-60
Unigene27384	gi|322085594|gb|ACYX02004743.1|	89.38	405	16	419	11521	11925	5e-126
Unigene27388	gi|322015266|gb|ACYX02025050.1|	87.87	338	270	605	680	352	5e-82
Unigene27389	gi|321960575|gb|ACYX02043421.1|	89.05	201	81	276	15452	15652	3e-54
Unigene27392	gi|321768015|gb|ACYX02099769.1|	87.15	249	1	249	1917	2165	7e-62
Unigene27398	gi|321996868|gb|ACYX02031056.1|	87.6	371	1	371	3825	4188	2e-96
Unigene274	gi|321924079|gb|ACYX02050877.1|	92.47	186	62	245	12190	12005	1e-65
Unigene27401	gi|322031035|gb|ACYX02023175.1|	91.41	163	74	236	3287	3125	1e-53
Unigene27402	gi|321992754|gb|ACYX02032634.1|	86.67	240	1	234	6291	6052	2e-57
Unigene27409	gi|322045869|gb|ACYX02018468.1|	89.96	239	10	247	2897	3134	3e-70
Unigene27421	gi|321858145|gb|ACYX02073110.1|	88.17	262	3	264	350	607	7e-55
Unigene27421	gi|321897432|gb|ACYX02059901.1|	88.55	262	3	264	8442	8184	1e-56
Unigene27430	gi|322013771|gb|ACYX02025545.1|	89.93	417	6	420	6485	6070	4e-131
Unigene27432	gi|321706513|gb|ACYX02122354.1|	87.34	237	41	276	44	280	9e-57
Unigene27432	gi|321852845|gb|ACYX02074865.1|	87.34	237	41	276	4369	4605	9e-57
Unigene27436	gi|321668575|gb|ACYX02140887.1|	88.83	206	87	292	323	118	7e-58
Unigene27440	gi|321875661|gb|ACYX02067355.1|	94.29	210	1	210	2921	2713	5e-84
Unigene2745	gi|322050137|gb|ACYX02016978.1|	87.83	337	186	522	9	345	8e-93
Unigene27456	gi|321941034|gb|ACYX02049793.1|	95.38	130	1	130	13043	13172	8e-53
Unigene27489	gi|321922982|gb|ACYX02051223.1|	88.56	341	7	347	1029	1367	2e-95
Unigene2749	gi|321874227|gb|ACYX02067835.1|	85.8	324	86	404	3051	3372	2e-65
Unigene27497	gi|322482836|gb|GL739885.1|	86.62	314	6	317	13042	12737	6e-71
Unigene27497	gi|322069368|gb|ACYX02010390.1|	86.62	314	6	317	8939	8634	6e-71
Unigene2750	gi|321874227|gb|ACYX02067835.1|	91.48	176	29	203	29	204	8e-57
Unigene2751	gi|321897357|gb|ACYX02059926.1|	90.12	253	1	250	1836	1585	1e-74
Unigene2751	gi|322483060|gb|GL739661.1|	92.2	282	2	283	103413	103691	2e-104
Unigene2751	gi|322081145|gb|ACYX02006382.1|	92.2	282	2	283	1588	1866	2e-104
Unigene27516	gi|321869652|gb|ACYX02069396.1|	91.41	163	3	165	11008	10846	8e-54
Unigene2752	gi|322034589|gb|ACYX02022073.1|	88.49	252	1	251	10642	10893	3e-68
Unigene27534	gi|322013037|gb|ACYX02025782.1|	90.86	175	19	189	77	251	2e-52
Unigene27536	gi|322029591|gb|ACYX02023640.1|	88.45	251	139	389	16	264	2e-65
Unigene27550	gi|322043332|gb|ACYX02019296.1|	86.76	370	1	369	4643	4277	6e-90
Unigene27566	gi|321948936|gb|ACYX02047217.1|	90	240	1	239	3821	4058	2e-71
Unigene27572	gi|321988342|gb|ACYX02034093.1|	88.42	380	1	367	4590	4213	2e-111
Unigene27582	gi|322073370|gb|ACYX02009047.1|	87.33	292	1	279	18973	19264	1e-77
Unigene27603	gi|321879752|gb|ACYX02065987.1|	93.03	244	1	244	7645	7888	7e-95
Unigene27609	gi|322010268|gb|ACYX02026697.1|	91.28	172	59	230	482	648	2e-56
Unigene27609	gi|322099353|gb|ACYX02000176.1|	94.45	577	1	576	30549	29976	0
Unigene27611	gi|321887468|gb|ACYX02063201.1|	84.17	537	14	536	2472	2994	6e-97
Unigene27612	gi|321954587|gb|ACYX02045365.1|	86.09	338	10	342	7093	6756	3e-79
Unigene27646	gi|322060591|gb|ACYX02013315.1|	87.01	231	1	224	5914	6144	2e-54
Unigene27652	gi|321864039|gb|ACYX02071205.1|	88.06	310	1	303	2314	2619	4e-69
Unigene27666	gi|321985039|gb|ACYX02035137.1|	81.85	507	14	508	157	652	3e-59
Unigene27668	gi|322046910|gb|ACYX02018125.1|	90.45	178	35	209	767	590	2e-51
Unigene27668	gi|322002485|gb|ACYX02029231.1|	88.5	200	45	243	6533	6732	6e-52
Unigene27669	gi|322007388|gb|ACYX02027654.1|	89.72	282	1	279	10526	10805	6e-83
Unigene27670	gi|322040699|gb|ACYX02020149.1|	87.52	593	339	921	3574	4154	9e-162
Unigene27682	gi|322099076|gb|ACYX02000271.1|	91.24	251	1	251	25934	26183	1e-84
Unigene27686	gi|322011669|gb|ACYX02026232.1|	87.96	216	44	259	12218	12433	3e-56
Unigene27691	gi|322483148|gb|GL739573.1|	87.8	377	11	387	69455	69817	3e-104
Unigene27691	gi|322086364|gb|ACYX02004491.1|	87.8	377	11	387	1481	1843	3e-104
Unigene27693	gi|321736445|gb|ACYX02107416.1|	88.22	382	1	380	649	271	3e-107
Unigene27693	gi|321983695|gb|ACYX02035583.1|	88.22	382	1	380	649	271	3e-107
Unigene27699	gi|321881652|gb|ACYX02065171.1|	94.12	136	20	155	136	1	1e-51
Unigene27703	gi|322044801|gb|ACYX02018805.1|	86.89	511	10	514	594	1097	2e-127
Unigene27723	gi|321862700|gb|ACYX02071663.1|	86.78	295	2	296	5027	4751	2e-77
Unigene27735	gi|321876418|gb|ACYX02067095.1|	88.36	232	52	283	1878	2098	2e-58
Unigene27742	gi|322079331|gb|ACYX02007064.1|	93.88	147	1	147	8689	8835	9e-56
Unigene27752	gi|321840157|gb|ACYX02075930.1|	87.04	270	4	264	100	369	7e-64
Unigene27752	gi|321687766|gb|ACYX02131277.1|	87.41	270	4	264	315	46	3e-66
Unigene27765	gi|321879838|gb|ACYX02065957.1|	82.45	376	99	464	8694	9068	6e-51
Unigene27780	gi|322483204|gb|GL739517.1|	88.36	275	56	330	83061	83331	6e-65
Unigene27780	gi|322090313|gb|ACYX02003151.1|	88.36	275	56	330	366	636	6e-65
Unigene27793	gi|321887605|gb|ACYX02063156.1|	94.16	154	258	411	1434	1281	5e-60
Unigene27793	gi|322007371|gb|ACYX02027660.1|	87.55	257	159	415	678	427	1e-63
Unigene27798	gi|322483008|gb|GL739713.1|	88.25	315	12	325	47143	47455	3e-82
Unigene27798	gi|322078307|gb|ACYX02007408.1|	88.25	315	12	325	4695	5007	3e-82
Unigene27803	gi|321974683|gb|ACYX02038493.1|	85.34	423	3	408	819	1237	1e-91
Unigene27805	gi|322483292|gb|GL739429.1|	86.42	324	1	322	160896	160578	4e-73
Unigene27805	gi|322097766|gb|ACYX02000704.1|	86.42	324	1	322	7485	7167	4e-73
Unigene27808	gi|321892042|gb|ACYX02061707.1|	88.48	243	1	242	4357	4126	9e-58
Unigene2781	gi|321964603|gb|ACYX02042011.1|	91.11	180	1	180	334	513	6e-59
Unigene27813	gi|321960274|gb|ACYX02043519.1|	87.56	209	27	235	1150	942	1e-52
Unigene27818	gi|321990889|gb|ACYX02033258.1|	85.1	443	1	437	3656	3222	8e-93
Unigene2783	gi|321905667|gb|ACYX02057158.1|	88.15	211	1	208	1026	816	6e-55
Unigene27852	gi|322483284|gb|GL739437.1|	86.67	300	13	309	130210	130499	4e-69
Unigene27852	gi|322096814|gb|ACYX02001015.1|	86.67	300	13	309	5320	5609	4e-69
Unigene2787	gi|321956823|gb|ACYX02044634.1|	90.21	194	1	190	6328	6142	2e-57
Unigene27883	gi|321856867|gb|ACYX02073530.1|	89.19	259	1	256	2530	2788	2e-76
Unigene27905	gi|322002370|gb|ACYX02029276.1|	86.55	223	22	234	9	231	3e-51
Unigene27907	gi|321970778|gb|ACYX02039796.1|	87.56	217	40	248	2347	2563	9e-54
Unigene2791	gi|322049404|gb|ACYX02017299.1|	93.79	177	51	227	7324	7500	6e-69
Unigene27923	gi|321979990|gb|ACYX02036777.1|	86.23	363	68	430	174	527	3e-83
Unigene27924	gi|321949109|gb|ACYX02047162.1|	88.89	243	1	243	467	703	5e-71
Unigene2793	gi|321990251|gb|ACYX02033475.1|	94.68	188	2	189	4878	4695	1e-77
Unigene27950	gi|321860370|gb|ACYX02072417.1|	89.16	249	54	301	1948	2195	4e-69
Unigene27970	gi|322042965|gb|ACYX02019419.1|	92.76	152	38	189	1221	1372	5e-54
Unigene27970	gi|322042965|gb|ACYX02019419.1|	93.65	189	289	477	3265	3452	3e-71
Unigene27975	gi|321746803|gb|ACYX02103798.1|	91.22	296	120	412	426	721	5e-103
Unigene27977	gi|321977159|gb|ACYX02037738.1|	90.36	197	1	197	8055	8250	1e-59
Unigene27997	gi|321869103|gb|ACYX02069575.1|	87.93	290	1	290	10245	10534	3e-79
Unigene28021	gi|321869112|gb|ACYX02069572.1|	86.92	237	19	245	3114	3350	3e-60
Unigene28042	gi|321860227|gb|ACYX02072464.1|	89.53	258	3	259	2655	2910	3e-72
Unigene28054	gi|321981208|gb|ACYX02036387.1|	85.16	283	20	286	4933	5214	1e-56
Unigene28067	gi|321827909|gb|ACYX02079867.1|	90.72	237	3	239	1432	1668	8e-79
Unigene28068	gi|322043129|gb|ACYX02019361.1|	85.48	310	1	310	1901	2201	1e-69
Unigene28071	gi|322031222|gb|ACYX02023112.1|	87.41	286	6	283	6756	6472	5e-68
Unigene28073	gi|321978463|gb|ACYX02037293.1|	91.84	196	27	222	19150	19337	2e-67
Unigene28073	gi|321741365|gb|ACYX02105503.1|	91.89	222	1	222	268	55	4e-78
Unigene28074	gi|321896252|gb|ACYX02060290.1|	85.36	478	1	460	5171	5638	1e-106
Unigene28086	gi|322084576|gb|ACYX02005074.1|	90.1	313	1	313	7236	7547	3e-100
Unigene28089	gi|322038957|gb|ACYX02020701.1|	86.36	330	1	326	4216	4542	2e-68
Unigene28095	gi|322028690|gb|ACYX02023924.1|	90.42	167	442	608	806	640	6e-51
Unigene28097	gi|322014021|gb|ACYX02025461.1|	87.98	341	9	342	1032	1364	2e-89
Unigene28107	gi|321923111|gb|ACYX02051183.1|	96.89	322	22	343	13022	12705	2e-151
Unigene28124	gi|322073573|gb|ACYX02008980.1|	89.39	198	40	236	17378	17573	9e-54
Unigene28142	gi|322482850|gb|GL739871.1|	86.96	253	3	246	56546	56797	4e-56
Unigene28142	gi|322069951|gb|ACYX02010200.1|	86.96	253	3	246	17292	17543	4e-56
Unigene28145	gi|321954332|gb|ACYX02045456.1|	86.24	298	13	299	361	68	9e-70
Unigene28151	gi|321948403|gb|ACYX02047395.1|	90.32	217	3	219	1008	795	6e-55
Unigene28158	gi|321797122|gb|ACYX02089952.1|	91.04	335	1	335	553	223	2e-111
Unigene28166	gi|322089432|gb|ACYX02003441.1|	90.04	241	1	240	21139	20900	2e-71
Unigene28171	gi|321696464|gb|ACYX02127234.1|	93.71	159	34	192	162	4	9e-61
Unigene28174	gi|322482578|gb|GL740143.1|	88.46	234	6	238	65882	66115	1e-62
Unigene28174	gi|322056604|gb|ACYX02014660.1|	88.46	234	6	238	11510	11743	1e-62
Unigene28178	gi|321979987|gb|ACYX02036778.1|	89.83	472	4	468	1350	884	6e-149
Unigene28206	gi|321901052|gb|ACYX02058714.1|	85.66	251	1	239	1657	1904	1e-56
Unigene28211	gi|321916519|gb|ACYX02053350.1|	87.83	230	13	238	1344	1115	1e-53
Unigene28215	gi|321941011|gb|ACYX02049794.1|	96.14	207	4	210	16866	17072	2e-94
Unigene28218	gi|322483232|gb|GL739489.1|	88.79	214	1	210	25129	24917	2e-54
Unigene28218	gi|322092344|gb|ACYX02002481.1|	88.79	214	1	210	4203	3991	2e-54
Unigene28223	gi|321954382|gb|ACYX02045436.1|	93.89	229	1	229	4414	4186	4e-93
Unigene28238	gi|321971698|gb|ACYX02039489.1|	85.19	297	33	320	340	634	1e-50
Unigene28245	gi|322091213|gb|ACYX02002848.1|	85.59	347	1	332	5920	6266	2e-80
Unigene28247	gi|321906226|gb|ACYX02056961.1|	85.86	969	1	961	6522	5566	0
Unigene28248	gi|322002461|gb|ACYX02029240.1|	89.76	205	84	286	758	961	7e-55
Unigene28251	gi|322071352|gb|ACYX02009720.1|	86.85	251	2	252	4701	4948	9e-54
Unigene28252	gi|321904774|gb|ACYX02057475.1|	88.7	354	1	352	4726	5075	4e-100
Unigene28256	gi|321943069|gb|ACYX02049115.1|	90.87	252	66	316	1576	1328	1e-81
Unigene28257	gi|322051216|gb|ACYX02016474.1|	88.33	317	16	330	1582	1898	8e-86
Unigene28264	gi|322483308|gb|GL739413.1|	86.79	280	15	291	40452	40173	2e-67
Unigene28264	gi|322099458|gb|ACYX02000143.1|	86.79	280	15	291	8664	8385	2e-67
Unigene28267	gi|321991249|gb|ACYX02033135.1|	88.51	235	1	234	3650	3416	3e-63
Unigene2830	gi|322009377|gb|ACYX02026985.1|	88.85	278	50	325	36	306	4e-75
Unigene28300	gi|321830558|gb|ACYX02079060.1|	88.64	220	42	258	2509	2291	6e-55
Unigene28301	gi|321840230|gb|ACYX02075906.1|	89.39	198	51	248	1778	1975	6e-58
Unigene28304	gi|322483106|gb|GL739615.1|	90.2	204	30	231	97305	97103	1e-56
Unigene28304	gi|322083399|gb|ACYX02005443.1|	90.2	204	30	231	12136	11934	1e-56
Unigene28317	gi|321941702|gb|ACYX02049566.1|	89.27	261	96	355	1087	1346	7e-74
Unigene28325	gi|321986971|gb|ACYX02034532.1|	88.72	266	88	350	4052	3787	1e-75
Unigene28357	gi|321993993|gb|ACYX02032190.1|	85.56	277	2	273	15350	15074	1e-56
Unigene28360	gi|321813883|gb|ACYX02084603.1|	87.11	256	1	249	419	164	4e-62
Unigene28363	gi|322078545|gb|ACYX02007329.1|	90	220	29	248	378	586	3e-72
Unigene28377	gi|322030436|gb|ACYX02023370.1|	89.85	325	1	324	15698	16020	9e-98
Unigene28379	gi|322032968|gb|ACYX02022565.1|	92.06	315	1	315	10584	10270	4e-118
Unigene284	gi|321981944|gb|ACYX02036151.1|	91.59	226	5	230	3451	3675	5e-77
Unigene28401	gi|322089898|gb|ACYX02003285.1|	88.29	350	123	471	24113	23764	1e-85
Unigene28423	gi|321979589|gb|ACYX02036907.1|	85.85	325	8	329	15606	15282	1e-69
Unigene28423	gi|321996263|gb|ACYX02031247.1|	92.06	315	11	325	2475	2786	7e-111
Unigene28427	gi|322052133|gb|ACYX02016162.1|	87.14	280	37	314	13989	13713	7e-68
Unigene28428	gi|322052254|gb|ACYX02016115.1|	86.27	306	7	302	38228	38532	1e-66
Unigene28435	gi|321994777|gb|ACYX02031798.1|	93.36	256	80	335	7	262	6e-102
Unigene28437	gi|322038205|gb|ACYX02020942.1|	92.92	240	81	319	424	663	5e-90
Unigene28438	gi|322038205|gb|ACYX02020942.1|	92.49	293	5	296	371	663	9e-110
Unigene28444	gi|322038456|gb|ACYX02020858.1|	85.76	323	9	315	21647	21969	3e-79
Unigene28455	gi|321998182|gb|ACYX02030626.1|	80.19	616	342	955	19672	19068	2e-52
Unigene28493	gi|321995873|gb|ACYX02031367.1|	85.38	260	16	275	26713	26456	2e-52
Unigene28498	gi|322097981|gb|ACYX02000629.1|	90.91	198	6	202	6541	6344	9e-63
Unigene2851	gi|321971194|gb|ACYX02039662.1|	86.85	289	29	308	262	549	1e-65
Unigene28512	gi|322483260|gb|GL739461.1|	87.1	690	3	664	51499	52188	1e-172
Unigene28512	gi|322094918|gb|ACYX02001646.1|	87.1	690	3	664	3859	4548	1e-172
Unigene28527	gi|321902721|gb|ACYX02058165.1|	86.61	239	15	247	9281	9519	1e-53
Unigene28531	gi|322002333|gb|ACYX02029287.1|	85.96	342	1	335	4567	4905	3e-76
Unigene28547	gi|321947564|gb|ACYX02047675.1|	91.21	307	1	307	1335	1034	1e-99
Unigene28549	gi|322091215|gb|ACYX02002846.1|	88.33	257	163	419	17188	17444	2e-71
Unigene28557	gi|322483194|gb|GL739527.1|	86.79	386	93	476	113264	113647	2e-88
Unigene28557	gi|322089542|gb|ACYX02003409.1|	86.79	386	93	476	1345	1728	2e-88
Unigene28560	gi|321835685|gb|ACYX02077394.1|	86.79	212	83	291	3948	4150	1e-50
Unigene28565	gi|321858524|gb|ACYX02072988.1|	87.94	282	455	735	888	608	1e-71
Unigene28581	gi|322041478|gb|ACYX02019893.1|	88.79	446	1	443	12969	12536	6e-118
Unigene28586	gi|322045839|gb|ACYX02018478.1|	88.73	213	26	238	6038	6250	1e-59
Unigene28593	gi|321971056|gb|ACYX02039704.1|	87.92	240	2	240	529	290	2e-61
Unigene28600	gi|322031861|gb|ACYX02022911.1|	90	390	1	388	3238	3626	1e-107
Unigene28612	gi|321970861|gb|ACYX02039767.1|	86.92	558	14	558	2594	3149	3e-148
Unigene28623	gi|322049669|gb|ACYX02017198.1|	83.09	544	12	533	11468	11992	4e-101
Unigene28627	gi|321680438|gb|ACYX02134940.1|	88.29	299	1	299	307	11	7e-83
Unigene28628	gi|321693884|gb|ACYX02128397.1|	91.14	350	1	349	282	628	2e-102
Unigene28631	gi|321798261|gb|ACYX02089579.1|	87.59	274	73	344	4536	4265	2e-65
Unigene28635	gi|321950222|gb|ACYX02046788.1|	87.87	338	8	344	217	542	2e-95
Unigene28643	gi|322063691|gb|ACYX02012290.1|	85.59	333	1	324	550	881	6e-68
Unigene28644	gi|322483160|gb|GL739561.1|	92.38	315	6	320	58986	59295	2e-117
Unigene28644	gi|322087247|gb|ACYX02004185.1|	92.38	315	6	320	8575	8884	2e-117
Unigene28648	gi|322483284|gb|GL739437.1|	86.26	313	36	348	19656	19942	3e-67
Unigene28648	gi|322096834|gb|ACYX02001007.1|	86.26	313	36	348	13951	14237	3e-67
Unigene28665	gi|321869112|gb|ACYX02069572.1|	94.94	178	135	312	2736	2913	2e-74
Unigene28669	gi|322069974|gb|ACYX02010194.1|	88.89	261	4	264	456	197	5e-74
Unigene28676	gi|321883328|gb|ACYX02064600.1|	85.94	249	8	250	249	1	2e-52
Unigene28685	gi|321891718|gb|ACYX02061814.1|	94.55	165	24	188	9400	9564	6e-67
Unigene28686	gi|322007577|gb|ACYX02027593.1|	87.55	241	2	239	3649	3887	5e-56
Unigene28690	gi|321868457|gb|ACYX02069791.1|	91.63	227	14	240	5370	5595	1e-77
Unigene28700	gi|322096261|gb|ACYX02001210.1|	89.26	680	6	683	5178	4514	0
Unigene28701	gi|322081121|gb|ACYX02006393.1|	89.16	203	1	202	5108	4908	2e-54
Unigene28710	gi|321956590|gb|ACYX02044714.1|	88.1	269	1	269	2926	3194	5e-74
[truncated: 3,810 more rows]
